# Supplementary material for: Electron crystallography with the EIGER detector
Source: IUCrJ. 2018 Feb 14;5(Pt 2):190–9. doi: 10.1107/S2052252518000945 (PMC5947724; doi:10.1107/S2052252518000945)
Supplement: Supplementary file 1 [file m-05-00190-sup1.cif]

data_I
_database_code_depnum_ccdc_archive 'CCDC 1817054'

#==============================================================================
# PROCESSING SUMMARY (IUCr Office Use Only)

_journal_date_recd_electronic     2017-10-09
_journal_date_to_coeditor         ?
_journal_date_from_coeditor       ?
_journal_date_accepted            2018-01-15
_journal_date_printers_first      ?
_journal_date_printers_final      ?
_journal_date_proofs_out          ?
_journal_date_proofs_in           ?
_journal_coeditor_name            ?
_journal_coeditor_code            SP5002
_journal_coeditor_notes
; ?
;
_journal_paper_category      FA
_journal_techeditor_code      M180094
_iucr_compatibility_tag          ACTA95
_journal_techeditor_notes  
;
;
_journal_coden_ASTM               ?
_journal_name_full                ?
_journal_year                     ?
_journal_volume                   ?
_journal_issue                    ?
_journal_page_first               ?
_journal_page_last                ?
_journal_suppl_publ_number        ?
_journal_suppl_publ_pages         ?

#==============================================================================

 
_audit_creation_method            'SHELXL-2016/6'
_shelx_SHELXL_version_number      '2016/6'
_chemical_name_systematic         ?
_chemical_name_common             ?
_chemical_melting_point           ?
_chemical_formula_moiety          ?
_chemical_formula_sum
 'Al O4 P' 
_chemical_formula_weight          121.97

loop_
 _atom_type_symbol
 _atom_type_description
 _atom_type_scat_dispersion_real
 _atom_type_scat_dispersion_imag
 _atom_type_scat_source
 'O'  'O'   0.0000   0.0000
 'International Tables Vol C Tables 4.2.6.8 and 6.1.1.4'
 'Al'  'Al'   0.0000   0.0000
 'International Tables Vol C Tables 4.2.6.8 and 6.1.1.4'
 'P'  'P'   0.0000   0.0000
 'International Tables Vol C Tables 4.2.6.8 and 6.1.1.4'
 
_space_group_crystal_system       trigonal
_space_group_IT_number            148
_space_group_name_H-M_alt         'R -3 :R'
_space_group_name_Hall            '-P 3*'
 
_shelx_space_group_comment
;
The symmetry employed for this shelxl refinement is uniquely defined
by the following loop, which should always be used as a source of
symmetry information in preference to the above space-group names.
They are only intended as comments.
;
 
loop_
 _space_group_symop_operation_xyz
 'x, y, z'
 'z, x, y'
 'y, z, x'
 '-x, -y, -z'
 '-z, -x, -y'
 '-y, -z, -x'
 
_cell_length_a                    9.6090(17)
_cell_length_b                    9.6090(17)
_cell_length_c                    9.6090(17)
_cell_angle_alpha                 94.46(3)
_cell_angle_beta                  94.46(3)
_cell_angle_gamma                 94.46(3)
_cell_volume                      878.7(5)
_cell_formula_units_Z             6
_cell_measurement_temperature     293(2)
_cell_measurement_reflns_used     ?
_cell_measurement_theta_min       ?
_cell_measurement_theta_max       ?
 
_exptl_crystal_description        ?
_exptl_crystal_colour             ?
_exptl_crystal_density_meas       ?
_exptl_crystal_density_method     ?
_exptl_crystal_density_diffrn     1.383          
_exptl_crystal_F_000              1029
_exptl_transmission_factor_min    ?
_exptl_transmission_factor_max    ?
_exptl_crystal_size_max           0.002
_exptl_crystal_size_mid           0.002
_exptl_crystal_size_min           0.000
_exptl_absorpt_coefficient_mu     0.134
_shelx_estimated_absorpt_T_min    1.000
_shelx_estimated_absorpt_T_max    1.000
_exptl_absorpt_correction_type    ?
_exptl_absorpt_correction_T_min   ?
_exptl_absorpt_correction_T_max   ?
_exptl_absorpt_process_details    ?
_exptl_absorpt_special_details    ?
_diffrn_ambient_temperature       293(2)
_diffrn_radiation_wavelength      0.02508
_diffrn_radiation_type            ?
_diffrn_source                    ?
_diffrn_measurement_device_type   ?
_diffrn_measurement_method        ?
_diffrn_detector_area_resol_mean  ?
_diffrn_reflns_number             3802
_diffrn_reflns_av_unetI/netI      0.2632
_diffrn_reflns_av_R_equivalents   0.1787
_diffrn_reflns_limit_h_min        -11
_diffrn_reflns_limit_h_max        11
_diffrn_reflns_limit_k_min        -8
_diffrn_reflns_limit_k_max        8
_diffrn_reflns_limit_l_min        -11
_diffrn_reflns_limit_l_max        13
_diffrn_reflns_theta_min          0.075
_diffrn_reflns_theta_max          1.103
_diffrn_reflns_theta_full         0.862
_diffrn_measured_fraction_theta_max   0.753
_diffrn_measured_fraction_theta_full  0.950
_diffrn_reflns_Laue_measured_fraction_max    0.753
_diffrn_reflns_Laue_measured_fraction_full   0.950
_diffrn_reflns_point_group_measured_fraction_max   0.753
_diffrn_reflns_point_group_measured_fraction_full  0.950
_reflns_number_total              1673
_reflns_number_gt                 949
_reflns_threshold_expression      'I > 2\s(I)'
_reflns_Friedel_coverage          0.000
_reflns_Friedel_fraction_max      .
_reflns_Friedel_fraction_full     .
 
_reflns_special_details
;
 Reflections were merged by SHELXL according to the crystal
 class for the calculation of statistics and refinement.
 
 _reflns_Friedel_fraction is defined as the number of unique
 Friedel pairs measured divided by the number that would be
 possible theoretically, ignoring centric projections and
 systematic absences.
;
 
_computing_data_collection        ?
_computing_cell_refinement        ?
_computing_data_reduction         ?
_computing_structure_solution     'SHELXT 2014/5 (Sheldrick, 2014)'
_computing_structure_refinement 'SHELXL-2016/6 (Sheldrick, 2016)'
_computing_molecular_graphics     ?
_computing_publication_material   ?


_refine_special_details           ?
_refine_ls_structure_factor_coef  Fsqd
_refine_ls_matrix_type            full
_refine_ls_weighting_scheme       calc
_refine_ls_weighting_details
'w=1/[\s^2^(Fo^2^)+(0.2000P)^2^] where P=(Fo^2^+2Fc^2^)/3'
_atom_sites_solution_primary      ?
_atom_sites_solution_secondary    ?
_atom_sites_solution_hydrogens    .
_refine_ls_hydrogen_treatment     undef
_refine_ls_extinction_method      none
_refine_ls_extinction_coef        .
_refine_ls_number_reflns          1673
_refine_ls_number_parameters      57
_refine_ls_number_restraints      0
_refine_ls_R_factor_all           0.2532
_refine_ls_R_factor_gt            0.2225
_refine_ls_wR_factor_ref          0.5177
_refine_ls_wR_factor_gt           0.4999
_refine_ls_goodness_of_fit_ref    1.304
_refine_ls_restrained_S_all       1.304
_refine_ls_shift/su_max           0.000
_refine_ls_shift/su_mean          0.000
 
loop_
 _atom_site_label
 _atom_site_type_symbol
 _atom_site_fract_x
 _atom_site_fract_y
 _atom_site_fract_z
 _atom_site_U_iso_or_equiv
 _atom_site_adp_type
 _atom_site_occupancy
 _atom_site_site_symmetry_order  
 _atom_site_calc_flag
 _atom_site_refinement_flags_posn
 _atom_site_refinement_flags_adp
 _atom_site_refinement_flags_occupancy
 _atom_site_disorder_assembly
 _atom_site_disorder_group
P1 P 0.6211(3) 0.1662(3) 0.3883(3) 0.0173(12) Uani 1 1 d . . . . .
Al1 Al 0.6223(4) 0.4000(4) 0.1678(4) 0.0157(12) Uani 1 1 d . . . . .
O1 O 0.6054(8) 0.2427(6) 0.2509(6) 0.0304(16) Uani 1 1 d . . . . .
O2 O 0.6445(7) 0.0091(6) 0.3474(6) 0.0272(15) Uani 1 1 d . . . . .
O3 O 0.7519(7) 0.2335(7) 0.4872(7) 0.0345(17) Uani 1 1 d . . . . .
O4 O 0.4814(6) 0.1776(7) 0.4652(7) 0.0306(16) Uani 1 1 d . . . . .
 
loop_
 _atom_site_aniso_label
 _atom_site_aniso_U_11
 _atom_site_aniso_U_22
 _atom_site_aniso_U_33
 _atom_site_aniso_U_23
 _atom_site_aniso_U_13
 _atom_site_aniso_U_12
P1 0.0218(18) 0.0144(17) 0.0169(17) 0.0042(10) 0.0053(11) 0.0023(11)
Al1 0.023(2) 0.0119(18) 0.0130(19) 0.0012(12) 0.0045(13) 0.0046(13)
O1 0.053(4) 0.018(3) 0.021(3) 0.0108(19) 0.005(2) 0.001(2)
O2 0.036(3) 0.018(3) 0.030(3) 0.0068(19) 0.010(2) 0.004(2)
O3 0.036(3) 0.031(3) 0.033(3) -0.004(2) -0.006(2) -0.005(2)
O4 0.024(3) 0.045(4) 0.027(3) 0.009(2) 0.015(2) 0.009(2)
 
_geom_special_details
;
 All esds (except the esd in the dihedral angle between two l.s. planes)
 are estimated using the full covariance matrix.  The cell esds are taken
 into account individually in the estimation of esds in distances, angles
 and torsion angles; correlations between esds in cell parameters are only
 used when they are defined by crystal symmetry.  An approximate (isotropic)
 treatment of cell esds is used for estimating esds involving l.s. planes.
;
 
loop_
 _geom_bond_atom_site_label_1
 _geom_bond_atom_site_label_2
 _geom_bond_distance
 _geom_bond_site_symmetry_2
 _geom_bond_publ_flag
P1 O1 1.563(6) . ?
P1 O2 1.568(6) . ?
P1 O3 1.579(7) . ?
P1 O4 1.589(6) . ?
P1 Al1 3.193(5) 6_656 ?
P1 Al1 3.206(5) . ?
P1 Al1 3.211(5) 3 ?
P1 Al1 3.234(5) 5_666 ?
Al1 O4 1.759(7) 2 ?
Al1 O1 1.766(6) . ?
Al1 O2 1.772(7) 5_665 ?
Al1 O3 1.778(8) 6_666 ?
 
loop_
 _geom_angle_atom_site_label_1
 _geom_angle_atom_site_label_2
 _geom_angle_atom_site_label_3
 _geom_angle
 _geom_angle_site_symmetry_1
 _geom_angle_site_symmetry_3
 _geom_angle_publ_flag
O1 P1 O2 108.3(4) . . ?
O1 P1 O3 110.9(4) . . ?
O2 P1 O3 108.3(4) . . ?
O1 P1 O4 108.2(4) . . ?
O2 P1 O4 110.7(4) . . ?
O3 P1 O4 110.5(4) . . ?
O1 P1 Al1 120.9(3) . 6_656 ?
O2 P1 Al1 18.2(2) . 6_656 ?
O3 P1 Al1 111.3(3) . 6_656 ?
O4 P1 Al1 93.4(3) . 6_656 ?
O1 P1 Al1 16.6(3) . . ?
O2 P1 Al1 123.0(3) . . ?
O3 P1 Al1 97.0(3) . . ?
O4 P1 Al1 106.3(3) . . ?
Al1 P1 Al1 137.12(14) 6_656 . ?
O1 P1 Al1 124.4(3) . 3 ?
O2 P1 Al1 107.0(3) . 3 ?
O3 P1 Al1 96.8(3) . 3 ?
O4 P1 Al1 17.3(3) . 3 ?
Al1 P1 Al1 88.88(12) 6_656 3 ?
Al1 P1 Al1 119.87(15) . 3 ?
O1 P1 Al1 104.5(3) . 5_666 ?
O2 P1 Al1 124.6(3) . 5_666 ?
O3 P1 Al1 16.5(3) . 5_666 ?
O4 P1 Al1 99.4(3) . 5_666 ?
Al1 P1 Al1 125.72(12) 6_656 5_666 ?
Al1 P1 Al1 88.71(11) . 5_666 ?
Al1 P1 Al1 88.61(12) 3 5_666 ?
O4 Al1 O1 108.2(4) 2 . ?
O4 Al1 O2 110.6(4) 2 5_665 ?
O1 Al1 O2 107.5(3) . 5_665 ?
O4 Al1 O3 110.6(4) 2 6_666 ?
O1 Al1 O3 111.0(4) . 6_666 ?
O2 Al1 O3 108.8(4) 5_665 6_666 ?
O4 Al1 P1 95.1(3) 2 5_665 ?
O1 Al1 P1 118.1(3) . 5_665 ?
O2 Al1 P1 16.0(2) 5_665 5_665 ?
O3 Al1 P1 112.5(3) 6_666 5_665 ?
O4 Al1 P1 107.2(3) 2 . ?
O1 Al1 P1 14.7(2) . . ?
O2 Al1 P1 120.3(3) 5_665 . ?
O3 Al1 P1 98.5(3) 6_666 . ?
P1 Al1 P1 132.21(14) 5_665 . ?
O4 Al1 P1 15.6(2) 2 2 ?
O1 Al1 P1 123.0(3) . 2 ?
O2 Al1 P1 107.1(2) 5_665 2 ?
O3 Al1 P1 98.6(3) 6_666 2 ?
P1 Al1 P1 91.12(12) 5_665 2 ?
P1 Al1 P1 120.02(15) . 2 ?
O4 Al1 P1 101.0(3) 2 6_666 ?
O1 Al1 P1 105.3(3) . 6_666 ?
O2 Al1 P1 123.3(3) 5_665 6_666 ?
O3 Al1 P1 14.7(3) 6_666 6_666 ?
P1 Al1 P1 125.65(14) 5_665 6_666 ?
P1 Al1 P1 91.39(12) . 6_666 ?
P1 Al1 P1 91.29(12) 2 6_666 ?
P1 O1 Al1 148.7(5) . . ?
P1 O2 Al1 145.8(4) . 6_656 ?
P1 O3 Al1 148.8(5) . 5_666 ?
P1 O4 Al1 147.1(5) . 3 ?
 
_refine_diff_density_max    0.210
_refine_diff_density_min   -0.327
_refine_diff_density_rms    0.063

_shelx_res_file
;
TITL eiger_60keV_a.res in R-3
    eiger_60keV_a.res
    created by SHELXL-2016/6 at 18:21:04 on 02-Oct-2017
REM Old TITL eiger_60keV in R-3
REM SHELXT solution in R-3
REM R1 0.319,  Rweak 0.145,  Alpha 0.152,  Orientation as input
REM Formula found by SHELXT:  O4 Al P
CELL  0.02508   9.6090   9.6090   9.6090   94.460   94.460   94.460
ZERR    6.000   0.0017   0.0017   0.0017    0.025    0.025    0.025
LATT  1
SYMM Z, X, Y
SYMM Y, Z, X
SFAC O  0.237  0.799  0.649  3.654  0.800 10.924  0.261 29.964  0.035 =
   0.0 0.0 18.200 0.660 16.00
SFAC Al 1.566 4.481 7.000 52.140 110.070 1117.547 29.228 272.510 0.202 =
    0.0 0.0 123.000 1.210 27.000
SFAC P 0.637 1.279  1.347 7.260 2.438 22.476 10.959 60.711 0.107 =
     0.0 0.0 0.620 1.8000 30.970
UNIT 24 6 6
SIZE 0.000150 0.0017 0.0017
L.S. 100
ACTA
LIST 4
FMAP 2
PLAN 20
WGHT    0.200000
SWAT    1.004185    0.3152
FVAR       7.10470
P1    3    0.621058    0.166204    0.388306    11.00000    0.02179    0.01443 =
         0.01694    0.00419    0.00531    0.00227
AL1   2    0.622312    0.399976    0.167789    11.00000    0.02315    0.01194 =
         0.01305    0.00118    0.00448    0.00456
O1    1    0.605371    0.242703    0.250946    11.00000    0.05346    0.01787 =
         0.02119    0.01078    0.00536    0.00086
O2    1    0.644545    0.009123    0.347426    11.00000    0.03572    0.01831 =
         0.02967    0.00678    0.00952    0.00428
O3    1    0.751949    0.233502    0.487150    11.00000    0.03563    0.03087 =
         0.03319   -0.00444   -0.00555   -0.00482
O4    1    0.481367    0.177597    0.465154    11.00000    0.02352    0.04517 =
         0.02701    0.00901    0.01528    0.00937
HKLF 4


REM  eiger_60keV_a.res in R-3
REM R1 =  0.2225 for     949 Fo > 4sig(Fo)  and  0.2532 for all    1673 data
REM     57 parameters refined using      0 restraints

END

WGHT      0.2000      0.0000

REM Highest difference peak  0.210,  deepest hole -0.327,  1-sigma level  0.063
Q1    1   0.4626  0.2389  0.1672  11.00000  0.05    0.21
Q2    1   0.6611  0.0020  0.2458  11.00000  0.05    0.18
Q3    1   0.4835  0.3998  0.5462  11.00000  0.05    0.18
Q4    1   0.7433 -0.0052  0.3571  11.00000  0.05    0.18
Q5    1   0.1190  0.1190  0.1190  10.33333  0.05    0.18
Q6    1   0.6095  0.2557  0.3323  11.00000  0.05    0.17
Q7    1   0.7437 -0.0457  0.1298  11.00000  0.05    0.17
Q8    1   0.6734  0.1333  0.6049  11.00000  0.05    0.16
Q9    1   0.3582  0.2396  0.2788  11.00000  0.05    0.16
Q10   1   0.9242 -0.0120  0.6502  11.00000  0.05    0.16
Q11   1   0.6710  0.1183  0.6580  11.00000  0.05    0.16
Q12   1   0.6340  0.3425  0.5452  11.00000  0.05    0.15
Q13   1   0.9995  0.0984  0.1151  11.00000  0.05    0.15
Q14   1   0.8923  0.1236  0.5756  11.00000  0.05    0.14
Q15   1   0.3220  0.2116  0.3141  11.00000  0.05    0.14
Q16   1   0.8940 -0.0204 -0.0009  11.00000  0.05    0.14
Q17   1   0.6924 -0.0995  0.1212  11.00000  0.05    0.14
Q18   1   0.6869 -0.0789  0.2521  11.00000  0.05    0.14
Q19   1   0.6099  0.3176  0.2022  11.00000  0.05    0.14
Q20   1   0.5281  0.2737  0.5212  11.00000  0.05    0.13
;
_shelx_res_checksum   47922

_shelx_hkl_file
;
   1   0  -1  979.57  302.41
  -1   0   1  893.98  276.16
   1   0   0 2430.59  745.96
   0   0   1 2042.36  629.87
  -1   0   0 2536.99  778.12
   0   0  -1 2884.55  889.01
   1   0   1 2856.18  876.48
  -1   0  -1 4433.23 1359.05
   2  -1  -2 4539.63 1395.23
  -2   1   2 4357.57 1339.90
   2  -1  -1 1383.64  429.37
  -2   1   1 1406.10  436.23
   2  -1   0 3716.82 1142.71
  -1   0   2 5868.41 1799.77
  -2   1   0 3563.13 1095.89
   1   0  -2 6180.51 1895.53
   2  -1   1 5754.92 1766.43
  -1   1   2 4156.60 1276.06
  -2   1  -1 4594.01 1410.83
   1  -1  -2 5282.04 1621.02
   2   0  -2 6204.16 1903.33
  -2   0   2 6114.31 1875.91
   2   0  -1 5043.24 1548.44
  -2   0   1 4721.68 1449.37
   2   0   0 3461.47 1063.50
   0   0   2 2180.44  672.67
  -2   0   0 3175.37  975.55
   0   0  -2 5944.07 1832.16
   2   0   1  861.58  267.18
  -2   0  -1  884.75  274.51
   2   1  -2 1000.85  316.36
  -2  -1   2 2000.98  621.60
   2   1  -1  986.42  312.10
  -2  -1   1 1445.11  451.13
   2   1   0 1294.03  405.26
   1   0   2 3421.27 1049.79
  -2  -1   0 1380.80  431.03
  -1   0  -2 3643.52 1118.12
   2   1   1 2421.13  748.09
  -2  -1  -1 1983.49  614.27
   2  -1   2   32.96   21.40
  -2   1  -2   26.10   23.01
   2   0   2 5270.22 1616.77
  -2   0  -2 3310.14 1016.45
   2   1   2 3839.77 1181.25
  -2  -1  -2 2676.49  824.94
   3  -2  -3  826.59  260.79
  -3   2   3  824.46  261.03
   3  -2  -2 3830.31 1179.59
  -3   2   2 2094.38  649.02
   3  -2  -1 5315.15 1634.03
  -2  -1   3 2456.60  760.39
  -3   2   1 5504.30 1692.67
   2   1  -3 2598.46  803.42
   3  -2   0  694.89  220.83
  -2   0   3  532.22  168.77
  -3   2   0 1307.27  407.62
   2   0  -3  383.03  123.89
   3  -2   1  785.21  248.26
  -2   1   3  686.62  216.84
  -3   2  -1  891.14  280.42
   2  -1  -3  696.79  219.82
   3  -2   2 1154.06  359.62
  -2   2   3  891.61  279.47
  -3   2  -2  938.66  293.66
   2  -2  -3  729.41  229.25
   3  -1  -3  232.51   79.73
  -3   1   3  385.40  126.40
   3  -1  -2 6580.09 2021.08
  -3   1   2 6320.01 1941.40
   3  -1  -1 5631.97 1730.50
  -3   1   1 4433.23 1363.54
   3  -1   0  335.51  111.91
  -1   0   3  856.85  265.76
  -3   1   0  458.93  149.10
   1   0  -3  705.53  219.75
   3  -1   1 1378.68  428.90
  -1   1   3 1704.25  525.60
  -3   1  -1 1928.40  597.24
   1  -1  -3 1621.02  500.30
   3  -1   2  195.01   68.92
  -3   1  -2  195.96   70.15
   3   0  -3  448.29  148.37
  -3   0   3  661.32  212.23
   3   0  -2 1144.84  357.26
  -3   0   2 1217.19  379.01
   3   0  -1 2149.70  663.92
  -3   0   1 2093.19  646.19
   3   0   0  491.56  158.72
   0   0   3 1034.18  320.14
  -3   0   0  854.73  268.12
   0   0  -3  630.82  197.05
   3   0   1 8020.01 2458.96
  -3   0  -1 7424.18 2277.85
   3   0   2 5509.03 1691.96
  -3   0  -2 5471.20 1680.37
   3   1  -3  411.40  138.17
  -3  -1   3  258.43   94.81
   3   1  -2 3364.53 1039.39
  -3  -1   2 3976.90 1226.64
   3   1  -1 3648.25 1125.69
  -3  -1   1 3823.22 1179.36
   3   1   0 7060.06 2170.04
   1   0   3 9859.50 3031.15
  -3  -1   0 7457.28 2291.57
  -1   0  -3 7949.07 2444.78
   3   1   1 6870.91 2110.93
  -3  -1  -1 6398.04 1966.70
   3   2  -3  219.63   82.04
  -3  -2   3  181.49   71.76
   3   2  -2  848.34  270.01
  -3  -2   2  961.83  305.01
   3   2  -1   35.44   35.32
   2  -1   3   69.28   28.89
  -3  -2   1   48.38   38.44
  -2   1  -3  121.15   44.21
   3   2   0 2473.15  766.30
   2   0   3 3253.40  999.43
  -3  -2   0 2539.35  786.40
  -2   0  -3 3262.86 1002.50
   3   2   1  329.12  113.04
   2   1   3 1273.70  395.33
  -3  -2  -1  290.35  100.96
  -2  -1  -3  570.76  180.50
   3   2   2 1164.22  364.83
  -3  -2  -2 1324.06  413.77
   3  -1   3 3532.40 1086.91
  -3   1  -3 3376.35 1038.91
   3   0   3 1826.02  564.38
  -3   0  -3 2033.37  627.98
   3   1   3  571.00  182.65
  -3  -1  -3  717.36  227.36
   3   2   3 4066.75 1251.00
  -3  -2  -3 4218.07 1298.52
   4  -3  -4 2943.66  912.42
  -4   3   4 2022.03  630.35
   4  -3  -3  493.21  162.67
  -4   3   3  348.04  118.67
   4  -3  -2 1260.69  395.80
  -3  -2   4 1791.97  558.00
  -4   3   2 1507.06  470.75
   3   2  -4 2173.35  675.03
   4  -3  -1 3589.14 1107.72
  -3  -1   4 4702.77 1448.42
  -4   3   1 4045.47 1247.69
   3   1  -4 1788.42  556.10
   4  -3   0 1716.55  534.12
  -3   0   4 2328.92  720.19
  -4   3   0 1906.41  592.75
   3   0  -4 2083.50  645.01
  -3   1   4  350.88  116.45
  -4   3  -1  216.18   78.85
   3  -1  -4  150.04   56.51
  -3   2   4 1549.86  483.28
   3  -2  -4  447.11  146.17
  -3   3   4 1869.52  580.69
   3  -3  -4 2432.96  753.06
   4  -2  -4  702.93  227.22
  -4   2   4  506.69  167.14
   4  -2  -3 3083.16  953.79
  -4   2   3 2974.40  920.69
   4  -2  -2  704.11  225.37
  -4   2   2  559.65  182.13
   4  -2  -1  655.64  210.76
  -2  -1   4 2203.37  683.07
  -4   2   1  661.79  213.46
   2   1  -4  872.46  274.98
   4  -2   0 4397.76 1354.79
  -2   0   4 6057.56 1860.30
  -4   2   0 4527.80 1394.99
   2   0  -4 5173.28 1589.11
   4  -2   1 2832.54  875.06
  -2   1   4 2032.90  627.75
  -4   2  -1 2617.38  808.86
   2  -1  -4 2442.41  753.53
   4  -2   2  786.87  249.92
  -2   2   4  784.27  247.32
  -4   2  -2  703.41  224.62
   2  -2  -4  915.49  286.56
   4  -2   3   19.96   24.71
  -4   2  -3   89.23   41.07
   4  -1  -4  313.52  106.80
  -4   1   4 1045.53  329.12
   4  -1  -3 6232.53 1916.34
  -4   1   3 5421.54 1667.60
   4  -1  -2   12.58   23.97
  -4   1   2   40.81   30.74
   4  -1  -1 5908.61 1816.80
  -4   1   1 5461.74 1679.90
   4  -1   0  160.99   62.47
  -1   0   4  111.17   41.52
  -4   1   0  126.07   51.43
   1   0  -4  122.81   44.43
   4  -1   1  463.18  150.56
  -4   1  -1  392.25  129.50
   1  -1  -4  211.40   70.18
   4  -1   3 1984.90  615.21
  -4   1  -3 2057.49  637.44
   4   0  -4 8542.54 2624.47
  -4   0   4 7596.78 2334.12
   4   0  -3  760.39  242.59
  -4   0   3  876.48  277.82
   4   0  -2 2842.00  877.90
  -4   0   2 2851.45  880.97
   4   0  -1  474.53  154.91
  -4   0   1  481.39  156.92
   4   0   0 5341.15 1642.78
   0   0   4 3182.47  982.40
  -4   0   0 5043.24 1551.28
   0   0  -4 6154.50 1897.42
   4   0   1  262.45   91.86
  -4   0  -1  333.14  112.64
   4   0   2  436.23  142.17
  -4   0  -2  439.78  143.19
   4   0   3  842.90  265.28
  -4   0  -3  630.82  201.40
   4   1  -4 2041.89  636.02
  -4  -1   4 1582.72  495.58
   4   1  -3  122.95   57.03
  -4  -1   3  151.65   65.02
   4   1  -2 6301.10 1939.51
  -4  -1   2 6807.08 2094.14
   4   1  -1  386.10  132.62
  -4  -1   1  383.50  132.12
   4   1   0  123.18   57.36
   1   0   4   97.86   32.51
  -4  -1   0  173.45   70.20
  -1   0  -4  244.71   77.20
   4   1   1 1810.18  563.91
  -4  -1  -1 1775.18  553.27
   4   1   2  995.64  313.99
  -4  -1  -2 1184.32  372.39
   4   1   3 4724.05 1453.63
  -4  -1  -3 5017.23 1543.71
   4   2  -4  938.43  299.57
  -4  -2   4  877.19  282.07
   4   2  -3 1341.55  422.52
  -4  -2   3 1628.83  510.71
   4   2  -2 1562.15  490.14
  -4  -2   2 1585.09  497.47
   4   2  -1 1094.48  348.51
  -4  -2   1  972.24  311.15
   4   2   0 1176.99  372.86
   2   0   4  395.09  124.89
  -4  -2   0 1061.37  337.16
  -2   0  -4  352.29  111.81
   4   2   1 1923.67  599.61
   2   1   4 1022.83  317.77
  -4  -2  -1  671.96  217.74
  -2  -1  -4  549.01  173.12
   4   2   2 1180.07  371.45
  -4  -2  -2 1642.54  512.13
   4   2   3 1146.26  359.39
  -4  -2  -3 2366.75  732.96
   4   3  -4  909.58  290.82
  -4  -3   4  924.95  295.79
   4   3  -3 2145.68  668.18
   4   3  -2   12.51   28.94
   4   3  -1  947.41  301.93
   3  -1   4  904.85  282.07
  -3   1  -4  556.81  177.09
   3   0   4   89.11   35.65
  -3   0  -4   55.99   27.71
   3   1   4 2617.38  806.97
  -3  -1  -4 1535.67  476.19
   3   2   4   53.51   30.43
  -3  -2  -4   20.55   23.01
   4  -2   4  756.60  239.51
  -4   2  -4  523.71  170.05
   4  -1   4 1143.42  357.26
  -4   1  -4  249.21   86.73
   4   0   4 2293.22  707.90
  -4   0  -4 2518.07  777.65
   4   1   4  186.86   66.84
  -4  -1  -4  234.38   83.08
   4   2   4  733.20  232.58
  -4  -2  -4  352.77  118.83
   5  -4  -5 2934.21  908.87
  -5   4   5 2941.30  911.94
   5  -4  -4 2380.94  740.53
  -5   4   4 3981.63 1230.66
   5  -4  -3  664.39  216.55
  -4  -3   5  170.80   71.31
  -5   4   3   96.14   48.80
   4   3  -5   75.68   45.02
   5  -4  -2 2032.43  634.37
  -4  -2   5 1237.52  391.78
  -5   4   2 2095.56  653.75
   4   2  -5  987.37  313.75
   5  -4  -1  102.26   50.86
  -4  -1   5  122.03   54.74
  -5   4   1  111.93   52.56
   4   1  -5   89.80   47.74
  -4   0   5 2273.83  704.59
  -5   4   0 1797.64  563.43
   4   0  -5 2294.64  711.21
  -4   2   5   91.41   46.51
   4  -2  -5  101.10   46.39
  -4   3   5  269.78   96.51
   4  -3  -5  401.47  134.68
  -4   4   5 2123.69  660.85
   5  -3  -5   35.89   31.09
  -5   3   5   12.15   28.07
   5  -3  -4  750.46  242.59
  -5   3   4  118.79   55.66
   5  -3  -3 5910.97 1821.05
  -5   3   3 4646.02 1434.24
   5  -3  -2  167.28   68.19
  -3  -2   5  300.75  104.67
  -5   3   2  199.86   77.58
   3   2  -5  156.38   63.22
   5  -3  -1 3288.86 1018.58
  -3  -1   5 5154.37 1586.50
  -5   3   1 3094.98  959.00
   3   1  -5 4341.02 1337.06
   5  -3   0  338.58  117.46
  -3   0   5  364.35  120.44
  -5   3   0  424.88  144.01
   3   0  -5  673.14  214.07
   5  -3   1   15.82   27.97
  -3   1   5  624.67  198.85
  -5   3  -1   44.95   35.28
   3  -1  -5    8.49   19.36
   5  -3   2   37.74   32.18
  -3   2   5  214.45   77.32
  -5   3  -2   92.99   47.36
   3  -2  -5  123.35   50.79
   5  -3   3  136.90   58.28
  -3   3   5  134.16   55.40
  -5   3  -3  658.25  213.53
   3  -3  -5  141.51   55.18
   5  -3   4  211.31   78.24
  -5   3  -4  162.48   65.07
   5  -2  -4  923.53  295.31
  -5   2   4  777.88  250.86
   5  -2  -3  164.14   67.41
  -5   2   3  330.54  116.30
   5  -2  -2  140.73   59.37
  -5   2   2  116.19   53.27
   5  -2  -1 3236.85 1001.79
  -2  -1   5 1113.86  349.93
  -5   2   1 3189.56  987.61
   2   1  -5 1406.57  437.65
   5  -2   0   91.64   44.90
  -2   0   5 1501.39  465.78
  -5   2   0   82.75   43.79
   5  -2   1  582.59  189.32
  -2   1   5  467.68  150.26
  -5   2  -1  448.76  150.16
   2  -1  -5 1026.85  320.85
   5  -2   2   84.60   43.24
  -2   2   5  138.32   53.55
  -5   2  -2   90.98   44.64
   2  -2  -5   75.78   34.66
   5  -2   3  420.15  141.11
  -5   2  -3  431.26  145.65
   5  -2   4  680.94  218.49
  -5   2  -4  866.08  276.63
   5  -1  -5  170.19   65.42
  -5   1   5  163.21   63.11
   5  -1  -4  671.96  216.13
  -5   1   4 1134.43  357.50
   5  -1  -3 5811.67 1788.90
  -5   1   3 6390.94 1965.28
   5  -1  -2 1423.83  445.92
  -5   1   2 1451.26  453.96
   5  -1  -1  205.70   77.39
  -5   1   1  496.29  162.69
   5  -1   0  576.20  187.52
  -1   0   5  117.20   44.55
  -5   1   0  128.41   52.92
   1   0  -5  110.72   41.90
   5  -1   1   24.83   28.59
  -1   1   5  288.46   94.34
  -5   1  -1   14.66   26.43
   1  -1  -5   97.79   37.92
   5  -1   2 4896.65 1507.77
  -5   1  -2 6064.66 1865.50
   5  -1   3   49.75   32.08
  -5   1  -3  262.21   92.07
   5  -1   4  894.92  282.31
  -5   1  -4  749.75  239.28
   5   0  -5 1911.14  596.54
  -5   0   5 2270.76  706.24
   5   0  -4 3957.99 1221.68
  -5   0   4 3596.24 1110.55
   5   0  -3  943.15  300.04
  -5   0   3  718.77  231.43
   5   0  -2  670.54  217.05
  -5   0   2  453.02  151.37
   5   0  -1  778.12  249.44
  -5   0   1  397.69  133.68
   5   0   0 6856.73 2108.33
   0   0   5 5589.42 1723.17
  -5   0   0 6126.13 1884.89
   0   0  -5 6211.25 1915.39
   5   0   1 3913.06 1206.78
  -5   0  -1 3426.00 1057.59
   5   0   2  754.95  241.40
  -5   0  -2  540.50  176.10
   5   0   3 1490.98  464.84
  -5   0  -3 1429.27  446.40
   5   0   4 2707.23  836.28
  -5   0  -4 3371.62 1040.09
   5   1  -5    6.41   31.90
  -5  -1   5   23.31   32.11
   5   1  -4 2089.65  651.63
  -5  -1   4 1707.09  534.35
   5   1  -3  323.68  114.15
  -5  -1   3  155.03   64.74
   5   1  -2  404.55  138.03
  -5  -1   2  390.83  133.49
   5   1  -1   36.65   36.70
  -5  -1   1   63.53   40.93
   5   1   0 6435.87 1980.65
  -5  -1   0 6296.37 1938.33
  -5  -1  -1    2.84   28.47
   5   1   2   33.83   28.94
  -5  -1  -2   19.93   28.99
   5   1   3  968.69  305.72
  -5  -1  -3 1400.90  438.83
   5   1   4  231.50   81.81
   5   2  -5 2295.58  716.65
  -5  -2   5 1353.14  428.66
   5   2  -3  830.14  268.59
  -5  -2   3  186.86   74.17
   5   2  -2  483.52  165.13
  -5  -2   2  409.75  141.93
   5   2  -1 3414.18 1056.65
  -5  -2   1 3068.98  951.67
   5   2   0  101.38   54.43
   2   0   5   86.23   31.99
  -2   0  -5   31.59   17.33
   2   1   5  690.17  215.56
  -5  -2  -1  542.63  181.37
  -2  -1  -5  201.11   67.62
   5   2   2 1246.74  392.96
  -5  -2  -2 1955.59  610.25
   5   2   3 2846.72  881.21
  -5  -2  -3 1857.23  579.98
   5   2   4 1169.66  368.61
  -5  -2  -4 1018.11  323.92
   5   3  -5   14.35   30.97
  -5  -3   5  146.54   64.22
   5   3  -4  123.18   56.98
  -5  -3   4  209.44   82.82
   5   3  -3  117.27   54.74
  -5  -3   3   47.38   37.76
   5   3  -2  115.97   55.99
  -5  -3   2   93.65   50.67
   5   3  -1  926.84  296.73
   3  -1   5 1254.31  389.65
  -5  -3   1 1046.48  334.32
  -3   1  -5 1418.40  440.25
   5   3   0   26.98   33.88
   3   0   5   90.46   34.69
  -5  -3   0   14.45   33.48
  -3   0  -5   11.14   15.65
   5   3   1  453.02  152.22
   3   1   5  552.32  174.92
  -5  -3  -1  597.01  197.38
  -3  -1  -5  426.54  137.16
   5   3   2  191.80   75.52
   3   2   5  226.53   76.98
  -5  -3  -2  297.44  107.39
   5   3   3  227.00   85.38
  -5  -3  -3  184.97   75.64
   5   3   4  636.02  206.60
  -5  -3  -4 1067.76  338.58
   4  -2   5  274.74   92.26
  -4   2  -5  545.70  175.41
   4  -1   5  104.06   43.01
  -4   1  -5   95.17   41.00
   4   0   5 1322.17  410.46
  -4   0  -5 1872.36  579.28
   4   1   5  445.92  145.10
  -4  -1  -5  466.97  151.89
   5  -3   5  104.88   47.83
  -5   3  -5   94.65   44.90
   5  -2   5  246.37   86.84
  -5   2  -5  178.65   67.98
   5  -1   5 2314.50  716.65
  -5   1  -5 1193.31  373.81
   5   0   5 2247.35  695.37
  -5   0  -5 2262.01  700.33
   5   1   5 3626.97 1118.12
  -5  -1  -5 4251.17 1310.11
   5   2   5 1085.96  341.89
  -5  -2  -5  950.48  301.46
   6  -5  -6  156.74   64.31
  -6   5   6  140.21   59.46
   6  -5  -5  714.05  230.79
  -6   5   5  568.64  187.17
   6  -5  -4  196.84   76.98
  -6   5   4  360.10  126.07
   5   4  -6  296.26  107.18
   6  -5  -3  254.88   93.70
  -5  -3   6  241.88   91.36
  -6   5   3  522.53  176.15
   5   3  -6  346.62  121.41
   6  -5  -2 1383.88  440.01
  -5  -2   6 3104.44  963.25
  -6   5   2 3225.03 1000.37
   5   2  -6 1503.04  473.35
  -5  -1   6 1162.81  369.55
  -6   5   1 1834.77  575.73
   5   1  -6 1129.70  357.97
  -5   0   6 1032.29  327.94
   5   0  -6 1986.32  618.52
  -5   1   6  124.30   52.87
   5  -1  -6  173.40   66.37
  -5   2   6  403.36  136.80
   5  -2  -6  908.87  288.93
  -5   3   6 2766.33  858.51
   5  -3  -6 2581.91  801.05
  -5   4   6   76.23   42.84
   5  -4  -6  117.08   51.35
  -5   5   6   46.44   32.30
   6  -4  -6   90.84   43.74
  -6   4   6  317.30  111.36
   6  -4  -5   17.28   27.21
  -6   4   5   92.92   47.69
   6  -4  -4  452.78  154.09
  -6   4   4  249.68   93.89
   6  -4  -3  401.24  138.36
  -4  -3   6  539.55  179.39
  -6   4   3  396.04  137.82
   4   3  -6  317.54  111.10
   6  -4  -2 2891.65  897.99
  -4  -2   6 1224.52  388.00
  -6   4   2 3016.96  937.48
   4   2  -6 1653.89  517.09
   6  -4  -1  294.84  106.68
  -4  -1   6  325.81  115.33
  -6   4   1  321.79  115.64
   4   1  -6  563.67  185.16
   6  -4   0  114.29   53.13
  -4   0   6  425.83  140.99
  -6   4   0  143.45   64.86
   4   0  -6  262.92   90.93
   6  -4   1 1475.14  465.31
  -4   1   6 1246.03  390.60
  -6   4  -1  630.58  209.01
   4  -1  -6  982.17  308.55
   6  -4   2    9.17   27.62
  -4   2   6   87.88   42.63
  -6   4  -2   30.55   33.55
   4  -2  -6   19.46   23.79
   6  -4   3 3340.88 1035.37
  -4   3   6 4359.93 1345.81
  -6   4  -3 3565.50 1104.88
   4  -3  -6 2969.67  917.86
  -4   4   6   17.02   27.29
  -6   4  -4   88.19   45.42
   4  -4  -6   25.72   25.11
  -6   4  -5  324.16  114.01
   6  -3  -6   23.01   27.73
  -6   3   6   69.68   41.59
   6  -3  -5  251.57   92.87
  -6   3   5  934.41  300.28
   6  -3  -4 1268.49  401.24
  -6   3   4 1342.97  425.35
   6  -3  -3 9341.70 2872.73
  -6   3   3 9999.00 3073.71
   6  -3  -2 1340.14  424.17
  -3  -2   6 1098.97  346.86
  -6   3   2 1290.25  408.80
   3   2  -6 1279.84  401.00
   6  -3  -1  181.47   74.36
  -3  -1   6  277.11   98.41
  -6   3   1  175.15   73.25
   3   1  -6 1104.64  347.33
   6  -3   0  888.06  286.33
  -3   0   6  969.87  305.48
  -6   3   0  909.82  296.02
   3   0  -6  853.31  269.30
   6  -3   1 3548.95 1099.68
  -3   1   6 3548.95 1093.77
  -6   3  -1 3196.65  992.33
   3  -1  -6 3024.05  932.51
   6  -3   2 3050.06  946.23
  -3   2   6 3040.60  939.84
  -6   3  -2 2740.33  852.36
   3  -2  -6 2771.06  855.67
   6  -3   3  164.85   68.80
  -3   3   6   84.46   41.31
  -6   3  -3  107.86   52.54
   3  -3  -6  202.70   72.40
   6  -3   4  107.65   53.34
  -6   3  -4   92.09   48.14
   6  -3   5  982.88  314.46
  -6   3  -5 1049.55  334.56
   6  -2  -6  157.02   63.29
  -6   2   6  210.57   80.55
   6  -2  -5 1909.72  597.01
  -6   2   5 2211.65  689.46
   6  -2  -4  956.40  305.95
  -6   2   4 1344.63  425.59
   6  -2  -3 1909.72  596.77
  -6   2   3 2376.21  739.34
   6  -2  -2  112.66   56.79
  -6   2   2  127.44   58.99
   6  -2  -1  173.81   71.57
  -6   2   1  154.39   66.91
   2   1  -6 1219.79  381.14
   6  -2   0 1608.26  506.45
  -2   0   6 2057.49  636.02
  -6   2   0 2336.25  729.18
   2   0  -6 2326.79  718.77
   6  -2   1  543.81  181.94
  -2   1   6  453.02  146.05
  -6   2  -1  463.42  158.51
   2  -1  -6  431.26  139.43
   6  -2   2 1345.57  425.59
  -2   2   6 1108.90  347.09
  -6   2  -2 1069.65  341.89
   2  -2  -6  917.15  288.69
   6  -2   3  183.29   72.89
  -6   2  -3  263.63   97.15
   6  -2   4  354.66  122.52
  -6   2  -4  387.76  134.30
   6  -2   5  335.51  116.23
  -6   2  -5  408.80  138.51
   6  -1  -6   86.89   43.43
  -6   1   6  223.95   84.34
   6  -1  -5 1042.70  331.49
  -6   1   5  905.32  289.64
   6  -1  -4 1022.60  325.34
  -6   1   4  782.14  251.81
   6  -1  -3  537.90  177.61
  -6   1   3  837.47  268.59
   6  -1  -2  593.46  194.59
  -6   1   2  643.11  208.87
   6  -1  -1 1204.42  380.67
  -6   1   1 1212.70  382.56
   1   1  -6  999.43  312.34
   6  -1   0 3007.50  931.81
  -1   0   6 4114.04 1265.66
  -6   1   0 3350.34 1036.31
   1   0  -6 4832.81 1486.02
   6  -1   1  517.33  171.25
  -1   1   6  173.17   60.17
  -6   1  -1  434.10  146.12
   1  -1  -6   99.35   40.24
   6  -1   2 2206.92  687.09
  -6   1  -2 1905.46  594.41
   6  -1   3  449.47  150.59
  -6   1  -3  347.33  119.43
   6  -1   4  531.04  174.96
  -6   1  -4  886.17  282.78
   6  -1   5 1072.49  339.29
  -6   1  -5  666.52  216.01
   6   0  -6  198.80   78.33
  -6   0   6  312.57  112.50
   6   0  -5 1081.00  344.02
  -6   0   5 1101.10  350.64
   6   0  -4   92.09   46.58
  -6   0   4   61.43   38.44
   6   0  -3 1084.78  344.73
  -6   0   3 1008.18  320.85
   6   0  -2 3355.07 1038.68
  -6   0   2 3168.28  980.98
   6   0  -1 2763.97  857.33
  -6   0   1 2763.97  857.80
   6   0   0 3742.83 1157.60
   0   0   6 2794.71  863.24
  -6   0   0 3206.11  993.52
   0   0  -6 2808.89  867.26
   6   0   1 1664.53  521.11
   0   1   6 1116.23  345.91
  -6   0  -1 2244.75  698.44
   6   0   2   62.70   40.60
  -6   0  -2   63.46   40.43
   6   0   3 1571.37  492.03
  -6   0  -3 1160.21  366.01
   6   0   4 1017.40  322.74
  -6   0  -4  706.72  227.93
   6   0   5  586.37  191.28
  -6   0  -5  859.93  274.51
   6   1  -6  160.40   67.53
  -6  -1   6  142.45   62.11
  -6  -1   5   31.30   34.61
   6   1  -4  132.33   58.07
  -6  -1   4  142.55   64.64
   6   1  -3 3426.00 1060.66
  -6  -1   3 3960.35 1225.23
   6   1  -2   37.66   35.18
  -6  -1   2   21.71   32.49
   6   1  -1  535.77  178.51
  -6  -1   1  544.52  182.58
   6   1   0   88.95   47.67
  -6  -1   0   90.04   47.67
   6   1   1 1777.78  556.34
  -6  -1  -1 1958.19  611.67
   6   1   2 4768.97 1470.65
  -6  -1  -2 5187.47 1599.51
   6   1   3  377.59  129.62
  -6  -1  -3  405.26  138.96
   6   1   4 1072.25  340.00
  -6  -1  -4 1068.94  338.82
   6   1   5  127.77   55.21
  -6  -1  -5   55.37   35.21
   6   2  -6  757.31  246.84
  -6  -2   6  224.33   88.88
   6   2  -5  682.84  223.93
  -6  -2   5  220.79   86.89
   6   2  -4  358.20  129.19
  -6  -2   4  287.51  110.32
   6   2  -3 4823.35 1490.04
  -6  -2   3 4809.17 1486.73
   6   2  -2 3227.39 1001.56
  -6  -2   2 3137.54  974.60
   6   2  -1  877.19  284.67
  -6  -2   1  958.52  309.73
   6   2   0  128.93   65.68
   2   0   6   57.88   25.42
  -2   0  -6  191.18   62.56
   6   2   1 2962.58  920.46
   2   1   6 2070.73  639.09
  -6  -2  -1 2735.60  852.13
  -2  -1  -6 4028.92 1239.65
   6   2   2 8429.05 2593.73
  -6  -2  -2 5487.75 1692.90
   6   2   3  869.86  281.60
  -6  -2  -3  784.98  255.83
   6   2   4  268.59  100.11
  -6  -2  -4  592.28  195.49
   6   3  -6  312.34  113.96
  -6  -3   6  386.10  138.03
   6   3  -5 1378.44  436.23
  -6  -3   5  571.24  193.69
   6   3  -4 1148.15  366.48
  -6  -3   4 1626.46  513.78
   6   3  -3  652.57  218.28
  -6  -3   3  865.60  284.20
   6   3  -2 1062.79  343.07
  -6  -3   2 1059.96  343.07
   6   3  -1 1012.67  328.65
   3  -1   6  740.76  231.78
  -6  -3   1 1257.15  403.36
  -3   1  -6  737.69  231.54
   6   3   0 1396.17  444.27
   3   0   6 3409.45 1049.08
  -6  -3   0 1137.51  366.24
  -3   0  -6 2749.78  846.69
   6   3   1 1243.90  397.22
   3   1   6 1389.31  430.79
  -6  -3  -1  560.60  190.69
  -3  -1  -6 1213.40  377.36
   6   3   2 1128.29  360.81
   3   2   6  773.86  242.59
  -6  -3  -2  504.80  171.77
   6   3   3  706.24  232.11
  -6  -3  -3 1408.94  444.74
   6   3   4  436.23  150.02
  -6  -3  -4  151.96   66.94
   6   3   5  239.28   91.60
  -6  -3  -5   50.22   39.98
   6   4  -6   85.66   52.68
  -6  -4   6   64.15   45.94
   6   4  -5  850.94  277.34
  -6  -4   5  736.51  242.82
   6   4  -4  684.02  226.15
  -6  -4   4  609.54  204.24
   6   4  -3    2.98   35.73
  -6  -4   3   11.30   36.36
   6   4  -2  891.37  289.40
   4  -2   6  557.76  178.18
  -6  -4   2  970.35  313.75
  -4   2  -6  382.09  125.62
   6   4  -1   20.85   40.69
   4  -1   6   32.46   22.32
  -6  -4   1   21.28   41.21
  -4   1  -6   10.78   20.05
   6   4   0 1421.00  450.89
   4   0   6 1363.31  422.99
  -6  -4   0 1620.08  513.07
  -4   0  -6 1453.63  451.13
   6   4   1 2484.97  775.28
   4   1   6 2775.79  855.91
  -6  -4  -1 2577.18  804.60
  -4  -1  -6 2898.74  894.45
   6   4   2  356.31  129.40
   4   2   6  490.61  157.82
  -6  -4  -2  139.17   66.34
  -4  -2  -6  313.05  104.98
   6   4   3 1156.66  369.08
  -6  -4  -3  610.96  203.57
   6   4   4  161.13   71.78
  -6  -4  -4  243.30   94.01
   6   4   5   77.79   45.59
  -6  -4  -5   55.42   39.93
  -5   3  -6 1091.40  344.26
   5  -2   6  236.13   83.44
  -5   2  -6   73.77   37.85
   5  -1   6   83.39   39.75
  -5   1  -6  340.71  114.44
   5   0   6  483.99  156.43
  -5   0  -6  568.40  182.67
   5   1   6   52.61   29.91
  -5  -1  -6   37.24   29.53
   5   3   6  222.25   81.05
  -5  -3  -6  210.93   78.19
   6  -3   6 1734.75  541.21
  -6   3  -6 1864.08  581.17
   6  -2   6 1778.73  554.45
  -6   2  -6 2496.79  774.34
   6  -1   6  327.23  110.70
  -6   1  -6  310.92  106.75
   6   0   6  414.95  138.15
  -6   0  -6  368.37  124.86
   6   1   6  270.01   94.46
  -6  -1  -6  303.11  104.96
   6   2   6  815.00  261.74
  -6  -2  -6  877.42  281.36
   6   3   6  257.01   93.04
  -6  -3  -6   75.61   45.02
   6   4   6   99.56   47.88
  -6  -4  -6   12.06   28.33
   7  -6  -7   99.35   49.46
  -7   6   7   72.92   41.92
   7  -6  -6  590.62  197.80
  -7   6   6  270.72  101.03
   7  -6  -5   36.10   30.95
  -7   6   5   56.23   36.39
   7  -6  -4  237.38   89.56
  -6  -4   7  128.86   60.98
  -7   6   4  401.95  140.00
   6   4  -7  197.54   80.79
  -6  -3   7  382.56  136.28
  -7   6   3   18.09   30.19
   6   3  -7   90.89   51.83
  -6  -2   7 2430.59  760.15
  -7   6   2  638.15  212.23
   6   2  -7 1413.67  447.82
  -6  -1   7 1018.34  327.23
   6   1  -7 1066.10  340.47
  -6   0   7  270.01  100.37
   6   0  -7  138.29   61.92
  -6   1   7  161.13   66.42
   6  -1  -7  178.94   69.70
  -6   2   7   14.16   25.23
   6  -2  -7   89.52   42.82
  -6   3   7  653.99  214.52
   6  -3  -7  980.75  312.57
  -6   4   7   87.18   45.30
   6  -4  -7   13.34   22.84
  -6   6   7   45.14   34.26
   7  -5  -7   26.01   29.41
  -7   5   7  191.30   77.27
   7  -5  -6  325.10  115.05
  -7   5   6  283.02  103.18
   7  -5  -4  513.55  172.25
  -7   5   4  722.56  236.42
   5   4  -7  455.62  155.67
   7  -5  -3  115.52   53.46
  -5  -3   7  177.33   74.15
  -7   5   3   97.44   50.27
   5   3  -7   46.96   38.11
   7  -5  -2  274.51  101.91
  -5  -2   7  160.38   70.98
  -7   5   2  278.05  104.36
   5   2  -7  725.63  236.13
   7  -5  -1  763.22  250.39
  -5  -1   7 1474.91  465.31
  -7   5   1  560.12  189.01
   5   1  -7 1102.28  349.69
   7  -5   0  136.50   63.34
  -5   0   7  146.83   61.69
  -7   5   0  129.73   64.03
   5   0  -7  121.34   52.06
   7  -5   1  712.39  234.43
  -5   1   7  578.09  190.52
  -7   5  -1  624.67  209.56
   5  -1  -7  555.39  181.06
   7  -5   2    5.39   28.87
  -5   2   7   21.35   27.43
  -7   5  -2    6.83   29.55
   5  -2  -7  351.58  119.85
  -5   3   7   22.30   29.32
  -7   5  -3  110.91   53.70
   5  -3  -7   51.40   32.96
  -5   4   7  134.34   57.22
  -7   5  -4   46.79   37.03
   5  -4  -7   46.89   30.50
  -5   5   7  153.80   62.42
   5  -5  -7  303.35  105.24
   7  -4  -7  483.75  163.19
  -7   4   7  147.16   63.67
   7  -4  -6   38.61   30.41
  -7   4   6   16.39   24.92
   7  -4  -5   31.64   27.88
  -7   4   5    6.93   23.90
   7  -4  -4   17.26   26.74
  -7   4   4  255.83   96.47
   7  -4  -3  750.22  245.19
  -4  -3   7  406.20  139.71
  -7   4   3 1332.57  423.46
   4   3  -7  506.92  167.42
   7  -4  -2  584.48  196.06
  -4  -2   7  344.96  121.65
  -7   4   2  434.10  150.87
   4   2  -7  971.05  308.32
   7  -4  -1 2212.83  692.77
  -4  -1   7 4095.12 1265.42
  -7   4   1 2006.89  630.11
   4   1  -7 2962.58  917.38
   7  -4   0 1710.40  539.79
  -4   0   7 3395.26 1049.55
  -7   4   0 1663.58  526.55
   4   0  -7 2915.29  901.54
   7  -4   1   50.24   39.15
  -4   1   7   39.01   29.08
  -7   4  -1   29.74   37.45
   4  -1  -7   30.60   24.02
   7  -4   2   22.56   31.73
  -4   2   7  160.42   63.89
  -7   4  -2   83.08   50.67
   4  -2  -7  108.43   46.34
   7  -4   3  988.08  318.01
  -4   3   7  671.72  218.85
  -7   4  -3  950.72  307.84
   4  -3  -7  876.72  278.29
   7  -4   4  104.34   51.47
  -4   4   7  139.07   57.36
  -7   4  -4   25.51   31.28
   4  -4  -7   55.80   31.14
   7  -4   5  159.08   67.34
  -7   4  -5  235.40   88.10
   7  -4   6   32.11   30.93
  -7   4  -6   34.38   30.00
   7  -3  -7  118.20   53.46
  -7   3   7   76.06   41.50
   7  -3  -6   26.69   27.57
  -7   3   6   22.77   27.43
   7  -3  -5  347.33  122.24
  -7   3   5  411.64  142.24
   7  -3  -4  175.98   72.28
  -7   3   4  546.65  184.68
   7  -3  -3 1403.97  445.21
  -7   3   3  799.16  261.74
   7  -3  -2  126.12   60.39
  -3  -2   7  252.75   91.81
  -7   3   2  134.60   63.08
   3   2  -7  191.92   71.22
   7  -3  -1 2293.46  717.59
  -3  -1   7 1784.40  556.10
  -7   3   1 2454.24  768.43
   3   1  -7 1752.96  545.23
   7  -3   0 2499.16  779.30
  -3   0   7 1412.01  440.96
  -7   3   0 2797.07  872.70
   3   0  -7 1309.87  409.04
   7  -3   1   13.76   31.47
  -3   1   7   54.43   31.04
  -7   3  -1   54.17   42.54
   3  -1  -7   85.45   39.23
   7  -3   2  904.14  292.95
  -3   2   7 1041.75  328.89
  -7   3  -2  657.06  217.95
   3  -2  -7  586.84  188.51
   7  -3   3  133.21   60.34
  -3   3   7  138.48   56.86
  -7   3  -3   78.36   45.85
   3  -3  -7  136.61   52.96
   7  -3   4 1365.20  433.16
  -7   3  -4 2169.33  679.05
   7  -3   5  270.72   99.54
  -7   3  -5  338.11  118.08
   7  -3   6    8.82   24.71
  -7   3  -6   18.94   24.87
   7  -2  -7 1155.71  368.14
  -7   2   7  940.79  302.17
   7  -2  -6 1867.39  585.19
  -7   2   6 1454.57  458.93
   7  -2  -5   29.63   31.47
  -7   2   5   12.55   27.21
   7  -2  -4  497.47  167.45
  -7   2   4  307.13  111.65
   7  -2  -3   41.57   34.90
  -7   2   3   30.29   33.91
   7  -2  -2 5516.12 1702.12
  -7   2   2 4747.69 1466.16
   7  -2  -1  908.16  293.18
  -2  -1   7 1716.78  533.17
  -7   2   1  905.80  293.18
   2   1  -7  899.65  284.20
   7  -2   0  791.83  256.77
  -2   0   7 1162.10  362.70
  -7   2   0  703.64  231.73
   2   0  -7 1356.21  422.04
   7  -2   1  331.72  119.57
  -2   1   7   87.15   37.14
  -7   2  -1  278.05  105.90
   2  -1  -7  100.89   42.11
   7  -2   2   57.17   41.07
  -7   2  -2  248.26   93.63
   2  -2  -7   38.73   28.23
   7  -2   3  692.29  228.14
  -7   2  -3  766.06  250.15
   7  -2   4  403.36  141.20
  -7   2  -4  598.90  198.85
   7  -2   5   83.37   46.03
  -7   2  -5   72.00   40.83
   7  -2   6  194.68   74.55
  -7   2  -6  109.78   50.46
   7  -1  -7   61.57   37.33
  -7   1   7   68.90   40.43
   7  -1  -6 1108.43  353.24
  -7   1   6  688.98  225.99
   7  -1  -5 1061.14  339.53
  -7   1   5  815.95  264.81
   7  -1  -4 1229.96  389.65
  -7   1   4 1260.46  400.05
   7  -1  -3  338.82  119.83
  -7   1   3  355.13  124.67
   7  -1  -2 3697.90 1145.55
  -7   1   2 3664.80 1134.20
   7  -1  -1 1990.11  622.31
  -7   1   1 2229.62  696.55
   1   1  -7 1945.66  602.21
   7  -1   0  516.15  173.81
  -1   0   7  515.20  163.90
  -7   1   0  430.79  148.06
   1   0  -7  605.76  192.32
   7  -1   1  121.06   56.72
  -1   1   7   86.37   34.33
  -7   1  -1  302.88  108.50
   1  -1  -7  127.49   47.45
   7  -1   2 1839.02  575.73
  -1   2   7 1083.60  336.93
  -7   1  -2  643.35  211.97
   7  -1   3 5386.08 1661.69
  -7   1  -3 6324.74 1948.26
   7  -1   4  707.90  232.99
  -7   1  -4 1029.93  328.18
   7  -1   5  319.43  113.89
  -7   1  -5  277.11   98.26
   7  -1   6  102.26   47.36
  -7   1  -6   15.49   24.94
   7   0  -7  255.59   95.31
  -7   0   7  241.40   91.22
   7   0  -6  231.31   89.61
  -7   0   6  448.52  154.89
   7   0  -5  211.54   83.51
  -7   0   5   88.07   47.64
   7   0  -4 1728.37  543.34
  -7   0   4 1564.99  493.68
   7   0  -3 3009.87  935.12
  -7   0   3 1927.45  603.63
   7   0  -2  535.30  180.24
  -7   0   2  487.30  165.46
   7   0  -1 2237.66  698.91
  -7   0   1 2475.51  772.45
   7   0   0  725.16  241.17
   0   0   7  585.66  184.14
  -7   0   0  645.71  217.07
   0   0  -7  642.64  201.80
   7   0   1 1721.51  540.74
   0   1   7 1759.81  544.28
  -7   0  -1 1809.70  568.16
   0  -1  -7 1883.94  582.59
   7   0   2 1097.55  350.64
  -7   0  -2  772.92  251.10
   7   0   3  350.64  124.25
  -7   0  -3  493.45  165.98
   7   0   4   52.89   40.76
  -7   0  -4   64.60   40.76
   7   0   5  388.23  134.58
  -7   0  -5  231.88   87.84
   7   0   6  185.32   73.08
  -7   0  -6  229.94   86.65
   7   1  -7   46.22   35.04
  -7  -1   7   16.88   30.76
   7   1  -6   65.85   41.02
  -7  -1   6   36.22   35.37
   7   1  -5  279.00  102.90
   7   1  -4  389.89  135.69
  -7  -1   4  495.81  168.01
   7   1  -3   40.74   35.75
  -7  -1   3   62.47   41.14
   7   1  -2  165.55   71.43
  -7  -1   2  130.02   60.86
   7   1  -1 1113.39  356.31
  -7  -1   1 1008.41  325.81
   7   1   0 1887.26  592.04
  -7  -1   0 1870.94  588.26
   7   1   1 1589.34  500.78
  -7  -1  -1 1428.09  452.54
   7   1   2   70.67   45.35
  -7  -1  -2  115.15   56.08
   7   1   3  571.00  191.02
  -7  -1  -3  586.37  194.75
   7   1   5   23.50   29.74
  -7  -1  -5   19.13   27.52
   7   1   6  205.25   77.39
  -7  -1  -6  143.68   61.02
   7   2  -7  109.59   56.32
  -7  -2   7  183.17   76.04
   7   2  -6  102.02   55.30
  -7  -2   6   63.84   43.36
   7   2  -5   66.01   45.21
  -7  -2   5   29.67   35.94
   7   2  -4   10.64   35.58
  -7  -2   4   43.72   42.46
   7   2  -3 1026.38  332.43
  -7  -2   3 1442.99  458.93
   7   2  -2   31.54   43.48
  -7  -2   2   26.81   42.49
   7   2  -1   49.13   47.43
  -7  -2   1   54.57   51.57
   7   2   0 1134.20  364.83
   2   0   7 1137.27  353.00
  -7  -2   0 1470.65  470.28
  -2   0  -7 1045.30  324.39
   7   2   1   89.16   54.38
   2   1   7  833.68  259.85
  -7  -2  -1  106.42   64.78
  -2  -1  -7  100.75   37.12
   7   2   2 1322.17  420.86
  -7  -2  -2 1566.17  496.76
   7   2   3   55.85   45.04
  -7  -2  -3   80.70   51.87
   7   2   4  202.70   84.67
  -7  -2  -4   17.90   34.66
   7   2   5  772.45  252.75
  -7  -2  -5  614.50  204.97
   7   2   6  238.33   88.88
  -7  -2  -6   80.15   47.10
   7   3  -7  359.86  132.10
  -7  -3   7  572.89  195.87
   7   3  -6 1829.09  577.15
  -7  -3   6 1342.03  430.08
   7   3  -5 1644.67  521.11
  -7  -3   5  651.39  221.09
   7   3  -4  723.50  239.99
  -7  -3   4  900.60  294.60
   7   3  -3  629.87  212.75
  -7  -3   3  516.62  179.72
   7   3  -2  897.99  294.13
  -7  -3   2  941.97  309.73
   7   3  -1 2801.80  873.41
   3  -1   7 4688.58 1440.86
  -7  -3   1 2650.48  830.37
  -3   1  -7 5525.58 1698.10
   7   3   0  244.48   99.12
  -7  -3   0 1489.09  476.90
  -3   0  -7  224.17   73.77
   7   3   1  478.55  164.70
   3   1   7  779.54  243.77
  -7  -3  -1 2948.39  919.98
  -3  -1  -7  610.72  192.63
   7   3   2   43.41   39.79
   3   2   7   68.24   29.91
  -7  -3  -2  297.68  117.04
   7   3   3  117.86   59.72
  -7  -3  -3  401.00  144.84
   7   3   4  106.82   58.02
  -7  -3  -4  192.48   83.42
   7   3   5  456.56  157.07
  -7  -3  -5  341.65  124.11
   7   3   6   25.39   28.80
  -7  -3  -6  206.25   83.30
   7   4  -7  161.32   71.88
  -7  -4   7  581.17  196.65
   7   4  -6  318.96  118.83
  -7  -4   6   82.64   51.40
   7   4  -5   64.83   48.30
  -7  -4   5   74.38   51.31
   7   4  -4   24.33   42.39
  -7  -4   4   83.13   55.85
   7   4  -3 1386.95  443.09
  -7  -4   3  841.49  276.63
   7   4  -2  416.37  150.42
  -7  -4   2  466.49  165.46
  -4   2  -7  488.25  157.09
   7   4  -1 1539.22  488.48
   4  -1   7  780.25  244.95
  -7  -4   1 1757.21  556.10
  -4   1  -7 2204.56  681.42
   7   4   0   93.06   57.12
   4   0   7   52.16   25.61
  -7  -4   0   48.14   47.81
  -4   0  -7   28.09   20.64
   7   4   1  171.16   76.09
   4   1   7  399.58  129.05
  -7  -4  -1  351.82  128.86
  -4  -1  -7  362.70  118.88
   7   4   2  287.04  111.10
   4   2   7  664.63  210.62
  -7  -4  -2  192.82   84.01
  -4  -2  -7  183.38   65.92
   7   4   3  482.10  169.72
  -7  -4  -3  216.41   90.91
   7   4   4  303.82  115.64
  -7  -4  -4  571.00  193.60
   7   4   5  149.26   69.35
  -7  -4  -5  157.14   70.32
   7   4   6  208.99   81.67
  -7  -4  -6  123.61   59.96
   7   5  -7   57.45   43.55
  -7  -5   7   56.51   41.05
   7   5  -6   67.12   47.48
  -7  -5   6   52.42   41.42
   7   5  -5   79.21   50.67
  -7  -5   5  217.45   91.29
   7   5  -4  208.40   89.18
  -7  -5   4  283.96  113.28
   7   5  -3  756.37  253.23
  -7  -5   3  782.85  262.92
   7   5  -2 1315.78  422.75
   5  -2   7 1434.24  446.16
  -7  -5   2 1347.47  434.10
  -5   2  -7 1286.70  402.18
   7   5  -1   74.43   53.48
   5  -1   7   50.69   27.45
  -7  -5   1   76.89   55.52
  -5   1  -7   81.41   36.36
   7   5   0   26.13   39.89
   5   0   7   19.18   20.22
  -7  -5   0   10.03   37.45
  -5   0  -7   12.39   19.51
   7   5   1   57.53   48.04
   5   1   7  111.17   45.16
  -5  -1  -7  101.17   43.15
   7   5   2  154.58   73.96
   5   2   7  181.49   66.30
  -5  -2  -7  555.63  180.57
   7   5   3  117.89   63.58
   5   3   7   65.14   34.92
  -5  -3  -7   88.38   42.54
   7   5   4    3.78   32.39
   7   5   5   56.04   42.13
   7   5   6  156.76   66.20
   6  -3   7   12.13   20.50
  -6   3  -7   60.10   36.18
   6  -2   7  125.05   50.41
  -6   2  -7   17.57   22.93
   6  -1   7   22.63   21.92
  -6   1  -7   24.23   24.00
   6   0   7  780.72  248.26
  -6   0  -7  230.55   83.08
   6   1   7   12.96   20.59
  -6  -1  -7   19.41   24.02
   6   2   7  100.44   46.53
  -6  -2  -7  385.87  132.97
   6   3   7  278.52   98.29
  -6  -3  -7  216.51   84.17
   6   4   7   65.71   37.36
   7  -4   7   47.55   32.87
  -7   4  -7   49.82   36.36
   7  -3   7   47.95   31.78
  -7   3  -7   65.90   39.08
   7  -2   7   22.34   22.84
  -7   2  -7  118.72   53.15
   7  -1   7  290.35  100.84
  -7   1  -7  253.70   93.23
   7   0   7    3.64   19.77
  -7   0  -7    8.42   24.64
   7   1   7  253.70   89.92
  -7  -1  -7  290.11  103.99
   7   2   7  114.22   51.02
  -7  -2  -7  223.17   87.81
   7   3   7   94.08   44.52
  -7  -3  -7  143.87   65.00
   7   4   7  201.87   76.42
  -7  -4  -7  148.48   66.08
   7   5   7   85.28   44.97
   8  -7  -8   20.14   30.81
  -8   7   8   28.85   31.64
   8  -7  -7  107.34   53.79
  -8   7   7   97.32   51.14
   8  -7  -6   12.03   28.68
  -8   7   6    9.24   26.08
  -7  -5   8   16.79   28.11
  -8   7   5   18.23   29.01
   7   5  -8   36.93   36.18
  -7  -4   8  210.12   85.14
  -8   7   4   28.40   31.82
   7   4  -8   80.51   47.10
  -7  -3   8  141.65   67.10
  -8   7   3  255.83  100.49
   7   3  -8  154.58   70.72
  -7  -2   8   87.32   48.23
   7   2  -8  111.22   57.36
  -7  -1   8   55.66   40.45
   7   1  -8   45.56   34.73
  -7   0   8 1179.12  376.41
   7   0  -8  412.11  142.41
  -7   1   8   38.37   32.01
   7  -1  -8   66.98   38.85
  -7   2   8   10.83   23.45
   7  -2  -8    8.32   21.87
  -7   3   8   66.06   40.31
   7  -3  -8   72.42   42.04
  -7   4   8  325.10  117.77
   7  -4  -8  401.00  138.48
  -7   5   8  172.15   71.38
   7  -5  -8  598.43  199.93
  -7   6   8   11.07   24.90
   7  -6  -8   52.37   37.36
  -7   7   8   37.69   33.22
   8  -6  -8   61.40   40.38
  -8   6   8   38.28   34.35
   8  -6  -7  135.72   64.22
  -8   6   7  141.11   65.38
   8  -6  -6   46.15   34.99
  -8   6   6   83.65   48.02
   8  -6  -5  108.17   54.92
  -8   6   5   81.95   46.58
   8  -6  -4  158.96   68.45
  -6  -4   8   60.84   41.78
  -8   6   4   12.70   27.14
   6   4  -8   23.71   32.56
   8  -6  -3   34.40   33.39
  -6  -3   8  402.18  140.99
  -8   6   3   58.68   41.31
   6   3  -8   61.45   42.87
   8  -6  -2  395.56  139.14
  -6  -2   8  428.66  150.02
  -8   6   2  228.97   90.08
   6   2  -8  777.41  253.70
   8  -6  -1   64.52   42.82
  -6  -1   8  241.88   92.80
  -8   6   1   69.30   45.82
   6   1  -8  174.87   71.88
   8  -6   0   17.02   29.93
  -6   0   8   71.81   41.94
  -8   6   0   37.92   37.24
   6   0  -8  162.20   66.04
   8  -6   1   41.16   34.92
  -6   1   8   61.33   37.76
  -8   6  -1   34.28   33.67
   6  -1  -8   37.03   29.03
  -6   2   8  328.89  115.31
  -8   6  -2   83.08   49.53
   6  -2  -8   50.08   32.63
  -6   3   8 2745.06  854.02
  -8   6  -3  812.88  273.32
   6  -3  -8 2681.22  833.21
  -6   4   8  497.94  167.94
   6  -4  -8  143.38   60.50
  -6   5   8   14.33   26.39
   6  -5  -8   10.78   21.33
  -6   6   8   29.58   30.26
   8  -5  -8   12.11   26.84
  -8   5   8   46.48   37.81
   8  -5  -7   97.58   51.54
  -8   5   7    2.10   24.99
   8  -5  -6  123.30   59.61
  -8   5   6  147.70   65.16
   8  -5  -5  102.97   50.69
  -8   5   5   41.85   33.76
   8  -5  -4   48.66   37.71
  -8   5   4  173.29   71.64
   5   4  -8   88.14   47.36
   8  -5  -3  713.10  234.78
  -5  -3   8  511.89  173.43
  -8   5   3  593.46  199.77
   5   3  -8  573.60  190.48
   8  -5  -2   99.09   50.60
  -5  -2   8   44.31   40.95
  -8   5   2   89.82   50.03
   5   2  -8  166.43   71.76
   8  -5  -1   63.72   42.77
  -5  -1   8   29.11   36.65
  -8   5   1   54.76   41.26
   5   1  -8   32.32   34.33
   8  -5   0  231.17   90.11
  -5   0   8  268.83   99.85
  -8   5   0  258.43   99.68
   5   0  -8  524.18  173.19
   8  -5   1   75.59   44.28
  -5   1   8   83.82   44.78
  -8   5  -1   62.21   42.82
   5  -1  -8   90.01   42.68
   8  -5   2   19.65   29.06
  -5   2   8   11.09   25.32
  -8   5  -2   11.21   30.67
   5  -2  -8  291.29  101.43
   8  -5   3 1732.86  547.36
  -5   3   8 1394.99  440.25
  -8   5  -3 1457.65  464.60
   5  -3  -8 1378.68  432.45
   8  -5   4  379.01  136.21
  -5   4   8  287.27  102.80
  -8   5  -4  234.62   93.54
   5  -4  -8  325.34  112.21
   8  -5   5  350.88  129.05
  -5   5   8   56.23   35.84
  -8   5  -5   65.87   45.37
   5  -5  -8   88.17   41.71
   8  -5   6   98.00   55.18
  -8   5  -6  265.99  101.76
  -8   5  -7   50.95   40.19
   8  -4  -8    6.31   26.76
  -8   4   8   98.62   52.58
   8  -4  -7   26.17   31.28
  -8   4   7  129.52   61.38
   8  -4  -6   13.57   24.87
  -8   4   6   38.87   34.02
   8  -4  -5  312.57  112.28
  -8   4   5  241.64   92.12
   8  -4  -4  272.38  101.76
  -8   4   4  256.30   98.62
   8  -4  -3 1413.20  448.05
  -4  -3   8  815.24  265.28
  -8   4   3 1162.10  371.45
   4   3  -8 1021.89  325.34
   8  -4  -2  856.38  278.52
  -4  -2   8  593.93  196.88
  -8   4   2  858.04  279.71
   4   2  -8  475.95  159.31
   8  -4  -1   72.75   43.81
  -4  -1   8   25.84   33.76
  -8   4   1  116.56   58.52
   4   1  -8  396.74  135.62
   8  -4   0   20.69   31.38
  -4   0   8   19.67   27.81
  -8   4   0   18.84   34.40
   4   0  -8   15.60   23.43
   8  -4   1  479.73  164.87
  -4   1   8  594.41  194.35
  -8   4  -1  385.63  138.27
   4  -1  -8  264.10   92.07
   8  -4   2 1745.86  550.67
  -4   2   8 1003.92  318.25
  -8   4  -2 1568.30  497.23
   4  -2  -8 1327.13  415.90
   8  -4   3  243.30   94.32
  -4   3   8  293.66  103.39
  -8   4  -3  398.64  141.82
   4  -3  -8  429.14  141.41
   8  -4   4  177.16   74.93
  -4   4   8   13.48   25.06
  -8   4  -4   17.07   31.21
   4  -4  -8   63.70   34.17
   8  -4   5  143.92   66.08
  -8   4  -5  120.70   58.78
   8  -4   6  721.61  239.28
  -8   4  -6  712.86  236.23
   8  -4   7   14.97   27.00
  -8   4  -7   61.21   42.13
   8  -3  -8  176.79   72.56
  -8   3   8   13.81   28.02
   8  -3  -6   17.87   27.69
  -8   3   6  137.16   60.95
   8  -3  -5  437.65  150.87
  -8   3   5  603.63  200.62
   8  -3  -4  242.11   91.34
  -8   3   4  269.30  100.82
   8  -3  -3   47.83   37.19
  -8   3   3   18.80   31.00
   8  -3  -2   12.06   31.26
  -3  -2   8  203.86   78.88
  -8   3   2  165.25   72.21
   3   2  -8   53.79   33.08
   8  -3  -1  319.19  117.46
  -3  -1   8  406.91  136.73
  -8   3   1  578.80  197.59
   3   1  -8  523.24  170.57
   8  -3   0  379.96  135.57
  -3   0   8   88.71   41.59
  -8   3   0   48.90   44.07
   3   0  -8  154.89   60.60
   8  -3   1   43.43   38.63
  -3   1   8   41.61   27.97
  -8   3  -1   18.77   35.04
   3  -1  -8   58.61   32.68
   8  -3   2  318.96  116.19
  -3   2   8   66.44   36.55
  -8   3  -2   52.49   41.54
   3  -2  -8   28.92   27.40
   8  -3   3  156.64   65.59
  -3   3   8   88.66   41.21
  -8   3  -3   84.01   49.72
   3  -3  -8   89.18   40.53
   8  -3   4  181.56   74.67
  -8   3  -4  132.19   61.40
   8  -3   5  164.85   71.12
  -8   3  -5  362.70  127.96
   8  -3   6  496.29  169.43
  -8   3  -6  474.06  162.08
   8  -3   7  104.60   49.91
  -8   3  -7  101.69   52.89
   8  -2  -8  456.56  156.81
  -8   2   8  542.15  182.44
   8  -2  -7   86.39   45.40
  -8   2   7   44.02   33.65
   8  -2  -6    1.11   22.08
  -8   2   6    0.35   22.60
   8  -2  -5   33.55   32.79
  -8   2   5   48.71   36.36
   8  -2  -4  107.44   52.70
  -8   2   4  179.50   73.67
   8  -2  -3   68.02   42.70
  -8   2   3   54.88   40.48
   8  -2  -2 2035.50  640.04
  -8   2   2 1874.25  590.15
   8  -2  -1  775.76  255.12
  -2  -1   8 1088.80  341.65
  -8   2   1  738.87  245.42
   2   1  -8  614.98  198.30
   8  -2   0  493.92  169.20
  -2   0   8  902.01  283.73
  -8   2   0  591.10  200.03
   2   0  -8  985.00  309.50
   8  -2   1  659.19  218.64
  -2   1   8  756.13  238.57
  -8   2  -1  989.73  320.85
   2  -1  -8  465.55  150.64
   8  -2   2  254.17   96.47
  -2   2   8  210.90   73.39
  -8   2  -2  766.77  252.28
   2  -2  -8  364.12  120.54
   8  -2   3  466.73  160.16
  -2   3   8   91.17   39.49
  -8   2  -3   47.45   36.79
   8  -2   4  434.10  151.16
  -8   2  -4  410.69  142.90
   8  -2   5   15.94   31.45
  -8   2  -5   28.30   31.40
   8  -2   6  102.07   51.12
  -8   2  -6   25.06   29.15
   8  -2   7  216.06   82.35
  -8   2  -7  207.36   82.04
   8  -1  -8   81.67   44.28
  -8   1   8   87.86   46.58
   8  -1  -7   60.39   39.27
  -8   1   7  134.60   60.81
   8  -1  -6   81.22   45.07
  -8   1   6  156.92   67.12
   8  -1  -5  157.28   67.41
  -8   1   5  586.13  196.60
   8  -1  -4   18.66   29.84
  -8   1   4   71.45   45.02
   8  -1  -3  368.37  131.55
  -8   1   3  625.38  208.87
   8  -1  -2 1553.17  492.50
  -8   1   2 1329.50  423.23
   8  -1  -1  475.95  164.73
  -8   1   1  444.98  155.25
   1   1  -8  438.36  142.08
   8  -1   0   54.45   41.80
  -1   0   8   68.02   31.68
  -8   1   0   43.08   38.28
   1   0  -8   24.66   23.79
   8  -1   1 1120.25  358.91
  -1   1   8 1006.76  313.52
  -8   1  -1 1002.03  323.92
   1  -1  -8 1036.55  323.21
   8  -1   2  260.32   98.69
  -1   2   8  652.57  205.25
  -8   1  -2  835.34  272.14
   1  -2  -8  717.83  226.32
   8  -1   3 2345.47  733.67
  -8   1  -3 2071.68  648.08
   8  -1   4  460.58  159.62
  -8   1  -4  536.48  180.76
   8  -1   6   57.67   37.64
  -8   1  -6  186.22   73.91
   8  -1   7  250.15   92.09
  -8   1  -7  236.42   89.52
   8   0  -8  255.59   96.35
  -8   0   8  131.13   59.80
   8   0  -7  163.83   70.18
  -8   0   7  215.47   86.58
   8   0  -6   63.89   44.47
  -8   0   6   59.58   41.71
   8   0  -5  404.55  142.74
  -8   0   5  620.42  208.59
   8   0  -4   46.25   40.41
  -8   0   4   79.04   49.37
   8   0  -3 1363.78  434.57
  -8   0   3 2243.80  703.41
   8   0  -2   90.65   54.19
  -8   0   2   97.70   55.16
   8   0  -1  743.60  247.32
  -8   0   1  600.79  205.23
   8   0   0 5152.00 1593.36
   0   0   8 3757.01 1160.21
  -8   0   0 4825.72 1493.35
   0   0  -8 4307.92 1329.73
   0   1   8   32.60   17.66
  -8   0  -1  851.18  279.00
   0  -1  -8   45.99   21.40
   8   0   2  496.76  171.91
  -8   0  -2  754.95  248.73
   8   0   3    8.72   32.60
  -8   0  -3   14.33   31.90
   8   0   4   89.94   53.88
  -8   0  -4  270.96  101.15
   8   0   5   65.80   43.29
  -8   0  -5  169.50   70.08
   8   0   6   87.41   45.51
  -8   0  -6  397.22  137.61
   8   0   7   92.23   46.55
  -8   0  -7  416.13  144.51
   8   1  -8   30.90   31.38
   8   1  -7   52.30   38.30
  -8  -1   7   97.18   50.34
   8   1  -6  143.92   64.05
  -8  -1   6  104.48   53.48
   8   1  -5  261.03   99.16
  -8  -1   5  317.77  117.25
   8   1  -4   22.46   31.33
  -8  -1   4   46.53   40.81
   8   1  -3    7.35   31.02
  -8  -1   3  103.47   55.54
   8   1  -2  306.90  114.98
  -8  -1   2  256.30   99.85
   8   1  -1 1367.80  436.70
  -8  -1   1 1236.34  396.27
   8   1   0   27.95   36.93
  -8  -1   0   27.00   36.18
   8   1   1  332.67  121.70
  -8  -1  -1  374.05  133.87
   8   1   2  470.51  162.72
  -8  -1  -2  617.81  206.98
   8   1   3  318.48  118.10
  -8  -1  -3  435.28  152.10
   8   1   4   92.05   52.84
  -8  -1  -4   81.38   47.86
   8   1   5   44.31   36.41
  -8  -1  -5   20.83   29.51
   8   1   6   59.25   36.53
  -8  -1  -6   78.17   42.80
   8   1   7   21.33   25.68
  -8  -1  -7   30.95   31.54
   8   2  -8  349.93  128.58
  -8  -2   8  312.57  117.58
   8   2  -7    7.33   32.08
  -8  -2   7    1.63   29.58
   8   2  -6   85.99   53.20
  -8  -2   6  529.15  182.84
   8   2  -5   59.30   47.00
  -8  -2   5   52.16   46.84
   8   2  -4  221.00   91.22
  -8  -2   4  176.45   80.91
   8   2  -3  140.18   69.54
  -8  -2   3   76.37   52.42
   8   2  -2  254.64  104.93
  -8  -2   2  251.10  103.49
   8   2  -1 2842.00  888.30
  -8  -2   1 2752.15  862.53
   8   2   0  784.98  259.85
   2   0   8  674.80  210.83
  -8  -2   0 1091.64  355.37
  -2   0  -8  756.37  236.04
   8   2   1   20.64   37.74
   2   1   8   72.73   27.95
  -8  -2  -1   32.68   42.98
  -2  -1  -8   25.70   15.30
   8   2   2  181.04   80.89
  -8  -2  -2  151.13   74.27
   8   2   3  516.62  179.58
  -8  -2  -3  625.14  213.29
   8   2   4   54.36   46.34
  -8  -2  -4   95.00   56.77
   8   2   5  345.67  126.09
  -8  -2  -5  389.41  138.84
   8   2   6   13.31   26.93
  -8  -2  -6   25.63   33.34
   8   2   7   67.83   39.65
  -8  -2  -7  146.36   65.78
   8   3  -8   73.77   48.94
  -8  -3   8   80.06   47.78
   8   3  -7  253.23  100.89
  -8  -3   7   52.23   44.92
   8   3  -6  814.77  270.49
  -8  -3   6 1107.24  359.39
   8   3  -5  668.65  226.22
  -8  -3   5  581.40  201.33
   8   3  -4  270.96  106.37
  -8  -3   4  184.73   83.65
   8   3  -3   48.49   48.99
  -8  -3   3   42.70   47.00
   8   3  -2  843.14  280.42
  -8  -3   2  832.26  277.58
   8   3  -1 1496.42  478.08
  -8  -3   1 1181.01  382.79
  -3   1  -8 1190.00  369.08
   8   3   0   62.47   52.28
   3   0   8   45.92   21.63
  -8  -3   0  100.70   61.55
  -3   0  -8   34.76   19.36
   8   3   1   13.26   38.59
   3   1   8   30.69   20.33
  -8  -3  -1  134.56   72.04
  -3  -1  -8  366.48  118.20
   8   3   2   16.31   41.54
   3   2   8   50.53   25.20
  -8  -3  -2  540.74  190.33
   8   3   3 1540.87  491.56
  -8  -3  -3 1199.69  388.47
   8   3   4  356.08  131.34
  -8  -3  -4  266.70  105.95
   8   3   5  146.19   65.47
  -8  -3  -5  151.32   69.58
   8   3   6   23.27   27.21
  -8  -3  -6   54.03   41.50
   8   3   7   82.16   42.30
  -8  -3  -7  140.26   63.98
   8   4  -8   70.18   45.54
  -8  -4   8  276.16  103.56
   8   4  -7  146.36   68.87
  -8  -4   7  314.46  116.66
   8   4  -6  199.93   86.11
  -8  -4   6  284.20  110.72
   8   4  -5  290.82  114.27
  -8  -4   5  282.07  113.28
   8   4  -4 1016.45  331.96
  -8  -4   4  305.48  122.45
   8   4  -3  492.74  176.15
  -8  -4   3  592.28  206.55
   8   4  -2  664.39  227.43
  -8  -4   2  836.52  279.71
   8   4  -1  518.98  184.30
   4  -1   8  574.07  181.14
  -8  -4   1  484.94  173.90
  -4   1  -8  557.76  176.71
   4   0   8   12.67   16.13
  -8  -4   0  226.06   97.27
  -4   0  -8   11.82   16.22
   8   4   1  510.94  180.88
   4   1   8  140.09   51.02
  -8  -4  -1  248.50  104.06
  -4  -1  -8  157.00   56.96
   8   4   2  298.62  118.46
   4   2   8  820.21  257.95
  -8  -4  -2  143.07   76.23
  -4  -2  -8   78.81   34.92
   8   4   3  281.36  112.66
  -8  -4  -3  184.90   85.38
   8   4   4  158.15   75.54
  -8  -4  -4   86.54   54.66
   8   4   5  144.80   67.67
  -8  -4  -5   72.16   47.50
   8   4   6  101.22   51.80
  -8  -4  -6  173.40   73.25
   8   4   7  143.19   63.44
  -8  -4  -7   48.78   40.45
   8   5  -8   33.95   36.13
  -8  -5   8   69.75   45.68
   8   5  -7  194.92   81.05
  -8  -5   7  106.66   55.42
   8   5  -6   37.78   38.52
  -8  -5   6  116.94   60.39
   8   5  -5   30.26   37.43
  -8  -5   5   40.50   41.97
   8   5  -4   28.42   39.77
  -8  -5   4   27.81   42.30
   8   5  -3  113.63   63.63
  -8  -5   3  137.51   72.44
   8   5  -2  161.84   77.24
   5  -2   8  314.94  104.06
  -8  -5   2  164.40   79.25
  -5   2  -8  204.47   72.44
   8   5  -1    4.14   37.43
   5  -1   8   14.66   16.95
  -8  -5   1    6.17   36.65
  -5   1  -8    6.79   16.10
   8   5   0  449.94  161.89
   5   0   8  457.27  147.51
  -8  -5   0  414.95  151.20
  -5   0  -8  794.91  250.39
   8   5   1   70.03   52.92
   5   1   8  134.01   51.21
  -8  -5  -1   57.90   52.92
  -5  -1  -8  153.87   57.03
   8   5   2  215.04   93.28
   5   2   8  246.37   84.39
  -8  -5  -2  460.82  168.11
  -5  -2  -8  592.28  190.69
   8   5   3   58.57   49.42
   5   3   8   13.55   19.88
  -8  -5  -3   16.69   38.21
  -5  -3  -8   52.42   31.40
   8   5   4  140.92   70.08
  -8  -5  -4   23.05   35.39
   8   5   5   62.82   46.51
  -8  -5  -5  166.12   73.46
   8   5   6  414.48  146.19
  -8  -5  -6  309.50  115.52
   8   5   7   84.53   48.42
  -8  -5  -7  284.91  107.65
   8   6  -8   20.33   33.22
   8   6  -7   12.15   30.81
   8   6  -6   35.87   37.38
   8   6  -5  101.24   56.46
   8   6  -4   89.52   55.40
   8   6  -3    9.43   35.21
   6  -3   8  101.01   44.50
  -6   3  -8   75.87   40.19
   8   6  -2    9.58   36.27
   6  -2   8   24.71   22.72
  -6   2  -8   18.39   24.40
   8   6  -1   82.66   56.13
   6  -1   8  591.57  190.29
  -6   1  -8  191.66   70.67
   8   6   0    9.29   37.69
   6   0   8   43.69   26.86
  -6   0  -8   37.00   26.86
   8   6   1  159.10   76.70
   6   1   8  135.12   52.35
  -6  -1  -8  204.35   74.03
   8   6   2   40.79   43.98
   6   2   8   27.71   24.23
  -6  -2  -8  309.50  109.19
   8   6   3   97.01   63.22
   6   3   8  540.50  175.20
  -6  -3  -8   86.13   46.39
   6   4   8  161.30   61.10
  -7   4  -8   18.37   28.54
   7  -3   8    6.17   20.12
  -7   3  -8   80.11   45.35
   7  -2   8  147.06   58.26
  -7   2  -8   25.23   30.03
   7  -1   8   49.63   29.06
  -7   1  -8    9.79   26.20
   7   0   8   21.45   23.69
  -7   0  -8   84.98   45.73
   7   1   8   25.58   23.74
  -7  -1  -8    4.45   23.93
   7   2   8    4.68   18.44
  -7  -2  -8   57.69   39.96
   7   3   8   62.33   33.41
  -7  -3  -8   69.37   43.13
   7   4   8   17.43   24.09
  -7  -4  -8   54.76   41.05
   7   5   8   26.93   27.38
  -8   8   8    3.38   22.41
  -8   5  -8  270.01  101.67
   8  -4   8   65.71   39.75
  -8   4  -8   61.38   43.67
   8  -3   8   43.17   32.49
  -8   3  -8   20.14   31.78
   8  -2   8  187.73   73.96
  -8   2  -8  235.19   92.85
   8  -1   8  678.34  220.64
  -8   1  -8  273.09  101.91
   8   0   8    6.01   20.17
  -8   0  -8   17.54   29.77
   8   1   8   23.71   24.40
  -8  -1  -8   10.88   26.72
   8   2   8   79.68   43.20
  -8  -2  -8   23.53   32.46
   8   3   8  242.82   88.64
  -8  -3  -8  266.23  101.74
   8   4   8  275.45   99.68
  -8  -4  -8  148.01   67.65
   8   5   8   18.77   26.62
  -8  -5  -8    7.97   27.95
   9  -8  -9   61.14   46.27
   9  -8  -8   19.36   31.07
  -9   8   8   22.56   31.12
   9  -8  -7   26.20   33.15
  -9   8   7    3.78   25.30
  -9   8   6   17.71   29.11
   8   6  -9   41.09   38.42
  -8  -5   9   44.97   39.93
  -9   8   5  103.25   55.99
   8   5  -9   85.21   50.76
  -8  -4   9   81.26   49.04
  -9   8   4   72.04   47.64
   8   4  -9   41.54   38.87
  -8  -3   9   92.14   49.77
   8   3  -9   90.37   52.42
  -8  -2   9 1451.26  462.71
   8   2  -9 1495.95  475.48
  -8  -1   9   92.33   48.82
   8   1  -9   83.63   45.70
  -8   0   9  109.31   56.06
   8   0  -9  142.22   63.13
  -8   1   9   43.03   34.14
   8  -1  -9  305.48  110.68
  -8   2   9    6.64   23.55
   8  -2  -9   50.98   35.94
  -8   3   9  265.28  100.06
   8  -3  -9  133.78   60.06
  -8   4   9  213.86   86.47
   8  -4  -9  356.55  128.69
  -8   5   9  270.72  102.47
   8  -5  -9  283.25  106.00
  -8   6   9   33.55   33.50
   8  -6  -9   42.37   37.05
  -8   7   9   56.11   38.11
   8  -7  -9   29.91   32.84
  -8   8   9   31.56   33.57
   9  -7  -9   26.91   31.97
  -9   7   9   18.23   29.29
   9  -7  -8   57.76   41.23
  -9   7   8   43.58   38.52
   9  -7  -7   11.66   28.66
  -9   7   7   41.59   38.04
   9  -7  -6   30.69   33.72
  -9   7   6   17.61   28.23
   9  -7  -5   39.56   37.03
  -7  -5   9   30.08   31.45
  -9   7   5   37.14   34.57
   7   5  -9   30.81   33.55
   9  -7  -4  100.04   55.37
  -7  -4   9  137.94   61.92
  -9   7   4   24.99   32.84
   7   4  -9   27.31   29.67
   9  -7  -3  139.83   66.20
  -7  -3   9  351.82  126.49
  -9   7   3  247.08   99.94
   7   3  -9  267.89  100.96
   9  -7  -2  366.72  133.09
  -7  -2   9  297.91  108.24
  -9   7   2  370.50  136.69
   7   2  -9  271.43  102.21
   9  -7  -1  156.66   72.52
  -7  -1   9  230.69   89.07
  -9   7   1  153.33   73.63
   7   1  -9  125.22   55.40
  -7   0   9   31.82   31.47
  -9   7   0   39.58   38.44
   7   0  -9   55.56   38.00
  -7   1   9   28.75   29.32
  -9   7  -1   10.81   31.87
   7  -1  -9   34.21   29.11
  -7   2   9   64.60   39.49
   7  -2  -9   14.75   22.89
  -7   3   9  770.32  251.57
   7  -3  -9  355.13  125.03
  -7   4   9  124.79   59.28
   7  -4  -9  264.81   98.43
  -7   5   9   61.40   39.46
   7  -5  -9   44.88   32.91
  -7   6   9   21.40   28.18
   7  -6  -9   35.47   31.94
  -7   7   9   60.69   40.19
   9  -6  -9   31.04   34.00
  -9   6   9   29.32   32.23
   9  -6  -8   30.26   34.28
  -9   6   8   84.17   48.56
   9  -6  -7  879.79  290.35
  -9   6   7  166.38   72.82
   9  -6  -6   29.15   34.35
  -9   6   6   52.73   40.22
   9  -6  -5   71.19   46.81
  -9   6   5   63.32   44.38
   9  -6  -4   11.33   29.13
  -6  -4   9   85.54   46.65
  -9   6   4   12.58   28.99
   6   4  -9   22.96   29.22
   9  -6  -3    7.07   28.56
  -6  -3   9  569.11  190.40
  -9   6   3    1.82   27.62
   6   3  -9   49.65   37.19
   9  -6  -2   52.56   41.52
  -6  -2   9   55.85   39.23
  -9   6   2   41.07   42.65
   6   2  -9  181.30   74.62
   9  -6  -1  111.98   57.24
  -6  -1   9   73.08   42.89
  -9   6   1  106.59   57.27
   6   1  -9   60.62   38.56
   9  -6   0    7.07   28.04
  -6   0   9   18.04   26.84
  -9   6   0   32.44   36.91
   6   0  -9  183.12   71.85
   9  -6   1  164.82   76.02
  -6   1   9  331.72  116.61
  -9   6  -1  919.75  301.70
   6  -1  -9  246.13   89.09
   9  -6   2  346.38  129.10
  -6   2   9  653.28  213.10
  -9   6  -2  228.87   95.69
   6  -2  -9  457.75  153.43
   9  -6   3   67.15   47.62
  -6   3   9    6.15   24.68
  -9   6  -3   74.57   54.48
   6  -3  -9    6.45   21.78
   9  -6   4   26.60   36.77
  -6   4   9   38.63   30.64
  -9   6  -4  161.32   80.41
   6  -4  -9   27.21   25.32
   9  -6   5   38.66   42.72
  -6   5   9   13.48   26.06
  -9   6  -5  129.36   69.54
   6  -5  -9   34.71   30.78
  -6   6   9   72.37   40.45
  -9   6  -6   50.57   40.08
   6  -6  -9   46.91   31.68
  -9   6  -7  139.40   66.27
  -9   6  -8   11.94   29.01
   9  -5  -9  286.56  111.06
  -9   5   9 1039.62  339.53
   9  -5  -8   93.75   55.23
  -9   5   8    5.49   25.16
   9  -5  -7   97.39   53.53
  -9   5   7   50.01   37.92
   9  -5  -6   35.06   36.08
  -9   5   6   32.56   33.43
   9  -5  -5   36.58   35.21
  -9   5   5   22.60   30.60
   9  -5  -4   70.81   44.45
  -9   5   4   62.75   44.19
   5   4  -9   16.86   27.64
  -5  -3   9   53.81   40.79
  -9   5   3  940.08  308.32
   5   3  -9  136.92   60.41
   9  -5  -2  579.04  196.01
  -5  -2   9   42.61   37.59
   5   2  -9  109.28   54.43
   9  -5  -1  259.61  100.16
  -5  -1   9  315.41  115.15
  -9   5   1  270.96  105.50
   5   1  -9  315.65  111.95
   9  -5   0 1497.60  477.13
  -5   0   9  383.74  134.30
  -9   5   0 1875.20  592.28
   5   0  -9  501.72  166.69
   9  -5   1   52.18   41.61
  -5   1   9  104.10   50.65
  -9   5  -1   30.00   36.44
   5  -1  -9   60.06   34.28
   9  -5   2   76.49   49.37
  -5   2   9  112.62   52.47
  -9   5  -2   60.01   46.77
   5  -2  -9   55.66   33.10
   9  -5   3  163.88   75.00
  -5   3   9  175.65   71.64
  -9   5  -3   98.95   61.99
   5  -3  -9  315.88  110.35
   9  -5   4  488.25  173.29
  -5   4   9  223.36   84.98
  -9   5  -4  109.94   65.75
   5  -4  -9  311.15  109.31
   9  -5   5  237.38   95.14
  -5   5   9  212.13   80.13
  -9   5  -5  412.59  150.59
   5  -5  -9  369.32  126.33
   9  -5   6   35.23   39.27
  -9   5  -6   51.80   43.06
   9  -5   7  158.20   71.43
  -9   5  -7  135.17   65.71
   9  -5   8   10.69   28.23
  -9   5  -8   79.75   47.62
   9  -4  -9 1359.05  437.65
  -9   4   9 1243.20  401.00
   9  -4  -8  176.71   76.89
  -9   4   8  126.21   61.38
   9  -4  -7  158.22   72.44
  -9   4   7  178.51   77.27
   9  -4  -6   72.37   46.91
  -9   4   6   79.54   47.71
   9  -4  -5  182.86   79.23
  -9   4   5   93.56   51.54
   9  -4  -4 1417.45  451.60
  -9   4   4 1434.95  457.75
   9  -4  -3    7.87   27.64
  -4  -3   9  228.87   89.09
  -9   4   3    7.35   29.11
   4   3  -9   21.73   30.24
   9  -4  -2   36.27   34.78
  -4  -2   9  345.44  123.09
  -9   4   2   20.22   33.95
   4   2  -9  206.22   80.25
   9  -4  -1  465.55  161.54
  -4  -1   9  364.12  126.94
  -9   4   1  469.80  165.03
   4   1  -9  330.31  116.66
   9  -4   0 1790.79  566.27
  -4   0   9  635.07  207.76
  -9   4   0 1959.61  617.81
   4   0  -9  964.67  306.66
   9  -4   1  405.49  144.91
  -4   1   9  539.55  177.97
  -9   4  -1  285.15  108.27
   4  -1  -9  476.90  156.74
   9  -4   2  112.97   58.61
  -4   2   9  196.29   74.12
  -9   4  -2  155.69   72.92
   4  -2  -9  195.75   72.54
   9  -4   3   56.20   42.82
  -4   3   9   66.42   36.27
  -9   4  -3   28.25   39.13
   4  -3  -9   18.25   20.95
   9  -4   4  916.67  302.41
  -4   4   9 1335.41  421.81
  -9   4  -4 1242.01  403.84
   4  -4  -9 1382.93  434.34
   9  -4   5 1602.82  510.94
  -9   4  -5  896.81  295.31
   9  -4   6   23.86   35.65
  -9   4  -6  190.81   81.26
   9  -4   7  132.95   63.06
  -9   4  -7   -0.05   24.42
   9  -4   8   17.57   29.41
  -9   4  -8   19.03   29.01
   9  -3  -9   37.74   35.70
  -9   3   9   31.64   32.16
   9  -3  -8   21.94   30.83
  -9   3   8    7.14   26.67
   9  -3  -7  339.29  125.12
  -9   3   7  475.24  164.42
   9  -3  -6  126.47   59.77
  -9   3   6    8.35   24.97
   9  -3  -5 1132.31  363.88
  -9   3   5  938.66  304.30
   9  -3  -4 1327.37  423.70
  -9   3   4  889.01  290.35
   9  -3  -3    9.88   28.77
  -9   3   3   50.53   39.84
   9  -3  -2 1192.60  383.03
  -3  -2   9 1121.90  356.08
  -9   3   2 1049.79  340.24
   3   2  -9  916.91  291.77
   9  -3  -1  945.99  307.84
  -3  -1   9  888.06  283.96
  -9   3   1 1015.74  330.31
   3   1  -9  461.29  154.32
   9  -3   0   58.49   42.77
  -3   0   9   38.47   31.54
  -9   3   0   63.48   44.62
   3   0  -9   54.07   34.02
   9  -3   1   26.39   34.21
  -3   1   9  124.86   51.99
  -9   3  -1   30.17   35.84
   3  -1  -9   42.75   29.08
   9  -3   2  183.83   78.57
  -3   2   9   12.70   22.25
  -9   3  -2   21.59   35.13
   3  -2  -9   36.22   28.37
   9  -3   3  835.81  275.45
  -3   3   9  826.83  262.68
  -9   3  -3  891.14  295.31
   3  -3  -9  782.61  249.44
   9  -3   4   40.48   40.38
  -3   4   9   41.21   28.54
  -9   3  -4   81.78   52.25
   9  -3   5  520.87  182.20
  -9   3  -5  507.16  176.95
   9  -3   6   83.91   50.03
  -9   3  -6  152.88   69.82
   9  -3   7  162.86   71.33
  -9   3  -7  189.43   81.12
   9  -3   8  120.63   59.11
  -9   3  -8  196.55   82.56
   9  -2  -9   95.85   51.26
  -9   2   9   20.78   29.86
   9  -2  -8  463.89  161.37
  -9   2   8  347.57  126.00
   9  -2  -7  236.68   93.16
  -9   2   7   25.13   30.22
   9  -2  -6  161.06   69.51
  -9   2   6   82.16   45.68
   9  -2  -5   59.82   41.23
  -9   2   5   57.31   41.12
   9  -2  -4   15.42   28.04
  -9   2   4    7.71   27.21
   9  -2  -3  248.02   97.15
  -9   2   3  126.45   60.55
   9  -2  -2  629.64  212.16
  -9   2   2  553.50  188.21
   9  -2  -1  427.48  151.53
  -2  -1   9  575.26  186.69
  -9   2   1  354.89  129.43
   2   1  -9  815.48  260.56
   9  -2   0  250.15   99.12
  -2   0   9  177.02   65.47
  -9   2   0  198.80   83.37
   2   0  -9  156.22   60.27
  -2   1   9   49.16   27.76
  -9   2  -1  362.22  131.96
   2  -1  -9   17.47   20.83
  -2   2   9  260.79   88.48
  -9   2  -2   35.58   39.25
   2  -2  -9   11.07   20.22
   9  -2   3 1043.64  338.11
  -2   3   9  667.94  212.27
  -9   2  -3 1228.54  395.56
   9  -2   4 1049.55  340.00
  -9   2  -4 1046.01  339.05
   9  -2   5  130.63   63.29
  -9   2  -5   80.60   49.56
   9  -2   6  234.90   93.30
  -9   2  -6  219.84   87.29
   9  -2   7  141.51   64.74
  -9   2  -7  212.04   85.87
   9  -2   8   68.05   43.62
  -9   2  -8   73.18   45.70
   9  -1  -9  124.37   60.69
  -9   1   9   43.22   36.88
   9  -1  -8  267.89  102.45
  -9   1   8  444.74  155.34
   9  -1  -7   62.02   41.45
  -9   1   7  135.17   62.35
   9  -1  -6   30.00   32.87
  -9   1   6   97.72   50.17
   9  -1  -5   85.59   48.87
  -9   1   5   60.24   42.18
   9  -1  -4  134.86   62.61
  -9   1   4  606.94  205.77
   9  -1  -3  109.85   57.74
  -9   1   3  181.54   77.53
   9  -1  -2   32.39   37.31
  -9   1   2   41.02   38.59
   9  -1  -1  440.01  155.51
  -9   1   1  392.25  140.56
   1   1  -9  263.87   90.72
   9  -1   0    5.56   31.73
  -1   0   9   39.51   25.09
  -9   1   0   31.97   36.65
   1   0  -9   12.51   23.01
   9  -1   1  118.72   60.91
  -1   1   9  203.46   68.40
  -9   1  -1  300.75  112.69
   9  -1   2   73.27   46.51
  -1   2   9   22.96   17.92
  -9   1  -2   14.78   33.79
   1  -2  -9   68.50   31.99
   9  -1   3   63.41   47.29
  -9   1  -3  395.09  142.64
   9  -1   4  355.13  131.27
  -9   1  -4  359.62  129.83
   9  -1   5  286.80  107.72
  -9   1  -5   73.75   43.39
   9  -1   6  323.45  118.20
  -9   1  -6  111.72   54.97
   9  -1   7   10.43   27.90
  -9   1  -7   43.93   36.79
   9  -1   8   42.89   33.76
  -9   1  -8   59.72   41.16
   9   0  -9  475.24  166.45
  -9   0   9 1082.89  350.64
   9   0  -8   88.95   50.60
  -9   0   8   38.35   36.08
   9   0  -7   46.91   41.52
  -9   0   7   12.37   29.70
   9   0  -6  569.58  194.45
  -9   0   6  160.07   70.48
   9   0  -5   50.27   40.74
  -9   0   5   39.41   39.37
   9   0  -4  254.64   99.49
  -9   0   4  257.01  102.19
   9   0  -3  378.07  138.15
  -9   0   3  577.15  198.35
   9   0  -2  719.48  241.64
  -9   0   2  714.99  240.46
   9   0  -1  481.39  170.21
  -9   0   1  536.48  186.43
   9   0   0  953.79  314.70
   0   0   9  734.85  230.08
  -9   0   0  767.48  256.30
   0   0  -9  874.82  273.80
   9   0   1 2042.83  644.53
   0   1   9  456.80  143.75
  -9   0  -1 1552.69  494.39
   0  -1  -9  619.94  194.19
   9   0   2  204.07   89.66
  -9   0  -2  377.83  139.40
   9   0   3  464.84  165.08
  -9   0  -3  371.92  135.34
   9   0   4  323.21  123.63
  -9   0  -4  422.52  149.81
   9   0   5  981.22  318.48
  -9   0  -5  702.46  230.86
   9   0   6   14.23   28.44
  -9   0  -6   84.29   49.16
   9   0   7  120.09   58.16
  -9   0  -7  102.69   54.97
   9   0   8   11.66   24.94
  -9   0  -8   25.84   32.56
   9   1  -9  345.91  126.85
  -9  -1   9  307.13  114.11
   9   1  -8   80.41   47.90
  -9  -1   8   77.69   45.47
   9   1  -7   19.06   30.55
  -9  -1   7   27.02   31.38
   9   1  -6  176.90   74.86
  -9  -1   6  153.76   67.93
   9   1  -5   23.19   31.78
  -9  -1   5   49.84   40.90
   9   1  -4  117.53   60.08
  -9  -1   4  113.23   60.53
   9   1  -3  122.76   63.34
  -9  -1   3  117.42   60.32
   9   1  -2   32.82   38.89
  -9  -1   2   30.34   36.58
   9   1  -1   43.98   41.31
  -9  -1   1   26.03   35.37
   9   1   0  618.52  210.55
  -9  -1   0  529.86  182.79
   9   1   1  174.94   78.73
  -9  -1  -1   69.16   48.04
   9   1   2   69.44   48.82
  -9  -1  -2   50.17   44.43
   9   1   3  327.94  123.73
  -9  -1  -3  325.34  123.07
   9   1   4   26.36   35.87
  -9  -1  -4   83.46   50.27
   9   1   5  142.22   65.92
  -9  -1  -5  100.65   52.42
   9   1   6   30.81   32.89
  -9  -1  -6   53.41   39.23
   9   1   7    7.57   25.04
  -9  -1  -7   57.27   40.27
   9   1   8    2.70   20.45
  -9  -1  -8   23.45   31.47
   9   2  -9   86.54   52.21
  -9  -2   9   22.13   32.72
   9   2  -8   10.07   29.89
  -9  -2   8   18.13   31.47
   9   2  -7    7.00   31.47
  -9  -2   7   25.70   34.33
   9   2  -6  167.16   75.42
  -9  -2   6  259.14  102.02
   9   2  -5   66.32   48.16
  -9  -2   5   33.60   40.38
   9   2  -4   18.77   37.92
  -9  -2   4   41.02   44.24
   9   2  -3   75.94   54.19
  -9  -2   3   91.03   58.87
   9   2  -2   56.44   50.53
  -9  -2   2   73.91   54.78
   9   2  -1  499.83  177.71
  -9  -2   1  583.29  202.79
   9   2   0   80.29   54.57
  -9  -2   0  143.05   71.38
  -2   0  -9   63.08   23.24
   9   2   1   11.11   38.73
   2   1   9   96.44   33.81
  -9  -2  -1   33.03   44.28
   9   2   2  441.67  160.71
  -9  -2  -2  453.02  165.96
   9   2   3  586.37  204.12
  -9  -2  -3  328.89  128.15
   9   2   4  223.13   93.37
  -9  -2  -4  181.85   80.44
   9   2   5   62.02   50.53
  -9  -2  -5   29.29   37.57
   9   2   6   63.98   41.87
  -9  -2  -6  483.04  166.78
   9   2   7  256.30   97.98
  -9  -2  -7  308.55  115.88
   9   2   8  125.36   58.12
  -9  -2  -8  164.73   72.16
   9   3  -9   38.54   41.61
  -9  -3   9   19.91   36.01
   9   3  -8  195.49   85.02
  -9  -3   8  984.53  321.08
   9   3  -7  300.04  115.17
  -9  -3   7  285.85  109.23
   9   3  -6  107.91   61.59
  -9  -3   6  218.14   90.96
   9   3  -5  177.05   79.96
  -9  -3   5   93.25   59.84
   9   3  -4    9.39   38.75
  -9  -3   4   85.21   62.09
   9   3  -3  160.59   82.16
  -9  -3   3  153.99   81.69
   9   3  -2  759.44  257.72
  -9  -3   2 1205.37  393.20
   9   3  -1  660.61  226.48
  -9  -3   1  541.92  191.99
   9   3   0   69.63   62.07
   3   0   9   80.84   30.34
  -9  -3   0  582.11  203.08
  -3   0  -9   51.50   22.23
   9   3   1 1629.30  521.35
   3   1   9  178.13   60.01
  -9  -3  -1   82.09   60.76
  -3  -1  -9  246.13   81.33
   9   3   2   30.26   47.64
   3   2   9  113.63   42.13
  -9  -3  -2   84.15   62.02
   9   3   3  410.93  152.53
  -9  -3  -3  133.21   72.14
   9   3   4  101.98   64.88
  -9  -3  -4  109.49   60.46
   9   3   5  123.85   64.71
  -9  -3  -5  100.23   55.02
   9   3   6   40.03   40.05
  -9  -3  -6   49.65   40.97
   9   3   7  354.66  129.59
  -9  -3  -7   75.00   47.86
   9   3   8   25.80   30.19
  -9  -3  -8   50.74   38.73
   9   4  -9  326.76  123.07
  -9  -4   9  249.68   97.77
   9   4  -8  172.81   78.28
  -9  -4   8   98.90   53.41
   9   4  -7  238.33   96.02
  -9  -4   7  109.19   55.61
   9   4  -6  100.91   59.23
  -9  -4   6  228.16   93.06
   9   4  -5  194.26   87.48
  -9  -4   5  436.47  158.11
   9   4  -4  688.04  235.28
  -9  -4   4  481.39  173.81
   9   4  -3  268.59  112.21
  -9  -4   3  246.84  105.10
   9   4  -2  435.99  160.75
  -9  -4   2  311.39  124.44
   9   4  -1  164.99   82.33
   4  -1   9   29.81   18.16
  -9  -4   1  693.24  236.91
  -4   1  -9   29.25   19.53
   9   4   0  215.16   94.91
   4   0   9  364.59  118.93
  -9  -4   0  355.84  136.66
  -4   0  -9  229.91   76.30
   9   4   1   69.54   52.94
   4   1   9   30.05   19.46
  -9  -4  -1  180.62   87.51
  -4  -1  -9    9.50   17.31
   9   4   2  176.93   81.81
   4   2   9  195.27   67.41
  -9  -4  -2  203.22   93.65
  -4  -2  -9  110.09   42.98
   9   4   3   13.03   35.47
  -9  -4  -3  125.41   68.33
   9   4   4   51.52   44.92
  -9  -4  -4   78.76   50.60
   9   4   5  418.97  147.77
  -9  -4  -5   72.47   46.53
   9   4   6   19.20   30.45
  -9  -4  -6   23.43   32.13
   9   4   7    7.92   24.52
  -9  -4  -7    9.17   25.04
   9   4   8   31.21   29.60
  -9  -4  -8   19.88   27.02
   9   5  -9  245.90   96.51
  -9  -5   9  175.96   77.36
   9   5  -8  155.39   70.93
  -9  -5   8  231.14   94.43
   9   5  -7   69.02   46.53
  -9  -5   7  100.34   56.39
   9   5  -6   16.48   32.20
  -9  -5   6  154.73   71.74
   9   5  -5  189.86   83.56
  -9  -5   5  434.34  157.66
   9   5  -4  559.65  194.42
  -9  -5   4  676.69  232.54
   9   5  -3  143.16   72.73
  -9  -5   3  189.39   87.67
   9   5  -2   53.51   49.51
   5  -2   9   29.81   21.26
  -9  -5   2   88.17   58.47
  -5   2  -9   82.12   37.55
   9   5  -1  115.36   67.62
   5  -1   9   11.16   17.80
  -9  -5   1   63.46   53.32
  -5   1  -9    3.12   14.87
   9   5   0  520.40  184.56
   5   0   9  845.98  265.76
  -9  -5   0  789.71  265.76
  -5   0  -9 1184.56  369.08
   9   5   1  286.80  115.10
   5   1   9   90.84   37.33
  -9  -5  -1   99.68   64.83
  -5  -1  -9   93.61   38.71
   9   5   2  244.48  101.86
   5   2   9   77.08   33.05
  -9  -5  -2   84.60   59.80
  -5  -2  -9  201.45   71.69
   9   5   3   84.67   57.64
   5   3   9   11.80   15.79
  -9  -5  -3  125.53   68.00
  -5  -3  -9   14.82   20.52
   9   5   4  264.81  106.66
  -9  -5  -4  202.04   88.00
   9   5   5  459.87  162.98
  -9  -5  -5  680.00  229.58
   9   5   6   43.84   39.60
  -9  -5  -6   41.71   40.03
   9   5   7   17.47   29.81
  -9  -5  -7    2.96   25.46
   9   5   8   10.71   25.42
  -9  -5  -8    1.04   25.44
   9   6  -9    3.19   32.68
  -9  -6   9   60.43   45.14
   9   6  -8   38.59   42.70
  -9  -6   8   43.50   39.77
   9   6  -7    8.09   34.09
  -9  -6   7   25.96   36.44
   9   6  -6   36.55   43.67
  -9  -6   6   79.42   50.67
   9   6  -5   62.49   49.11
  -9  -6   5   36.88   41.14
   9   6  -4   10.12   36.01
  -9  -6   4   35.42   42.54
   9   6  -3  123.78   69.87
  -9  -6   3  127.23   68.76
  -6   3  -9  118.29   54.12
   9   6  -2  305.95  123.30
   6  -2   9  500.78  162.27
  -9  -6   2  286.09  114.77
  -6   2  -9  236.68   85.78
   9   6  -1  184.47   87.86
   6  -1   9  346.38  115.19
  -9  -6   1  278.05  111.91
  -6   1  -9  274.03   95.85
   9   6   0  115.83   66.49
   6   0   9   96.61   40.24
  -9  -6   0  109.57   64.10
  -6   0  -9  135.76   54.10
   9   6   1   17.47   37.95
   6   1   9   21.47   19.46
  -9  -6  -1   11.61   37.71
  -6  -1  -9   26.86   23.86
   9   6   2   38.97   43.74
   6   2   9   56.34   28.85
  -9  -6  -2  189.39   89.21
  -6  -2  -9  138.98   56.58
   9   6   3  128.60   69.56
   6   3   9  375.46  123.66
  -9  -6  -3  333.14  131.79
  -6  -3  -9  249.21   91.05
   9   6   4  227.53   96.49
   6   4   9  108.08   44.59
  -9  -6  -4  327.47  126.64
   9   6   5   31.19   37.97
  -9  -6  -5   65.28   48.33
   9   6   6   13.62   30.41
  -9  -6  -6    5.13   27.81
   9   6   7   15.84   30.03
  -9  -6  -7    1.92   26.41
   9   6   8   32.13   34.38
  -7   4  -9   36.15   32.44
   7  -3   9   30.48   24.26
  -7   3  -9   23.93   30.83
   7  -2   9  747.62  239.28
  -7   2  -9  151.30   66.98
   7  -1   9  137.80   53.62
  -7   1  -9  175.98   71.64
   7   0   9   64.15   32.51
  -7   0  -9   41.09   33.36
   7   1   9    9.93   17.17
  -7  -1  -9   23.83   27.59
   7   2   9   25.89   22.23
  -7  -2  -9   64.76   42.49
   7   3   9  244.71   85.26
  -7  -3  -9   92.68   48.97
   7   4   9  210.64   76.11
  -7  -4  -9  125.57   59.02
   7   5   9   19.98   22.75
  -8   5  -9   16.79   29.60
   8  -4   9    1.84   20.88
  -8   4  -9    4.97   24.38
   8  -3   9   38.00   27.88
  -8   3  -9   68.83   44.50
   8  -2   9   26.41   23.97
  -8   2  -9   88.97   49.34
   8  -1   9   33.46   25.04
  -8   1  -9    2.34   24.07
   8   0   9   19.20   21.52
  -8   0  -9   69.16   42.63
   8   1   9    8.13   17.43
  -8  -1  -9   17.35   27.21
   8   2   9   11.51   18.63
  -8  -2  -9   14.07   28.51
   8   3   9   66.77   35.63
  -8  -3  -9   79.68   47.22
   8   4   9  134.77   56.56
  -8  -4  -9   56.79   40.97
   8   5   9    1.13   19.72
  -8  -5  -9   49.44   39.37
   9  -5   9   74.41   44.10
  -9   5  -9   26.91   30.93
   9  -4   9  309.03  113.14
  -9   4  -9  399.82  143.14
   9  -3   9  188.02   75.85
  -9   3  -9   24.61   31.16
   9  -2   9  142.08   61.55
  -9   2  -9   99.16   52.87
   9  -1   9   63.67   37.95
  -9   1  -9   51.52   38.42
   9   0   9  193.67   75.59
  -9   0  -9  296.97  111.06
   9   1   9   56.60   35.96
  -9  -1  -9  161.96   70.96
   9   2   9    5.39   20.43
  -9  -2  -9   10.69   27.14
   9   3   9    7.21   21.80
  -9  -3  -9   23.67   30.97
   9   4   9   14.80   23.95
  -9  -4  -9   11.80   24.33
  -9  -6  10  133.68   67.46
   9   6 -10  236.68  104.39
  -9  -5  10   28.77   33.86
   9   5 -10   18.56   30.29
  -9  -4  10   95.14   51.31
   9   4 -10   92.38   54.17
  -9  -3  10    4.68   25.39
   9   3 -10   42.94   40.62
  -9  -2  10   60.01   42.58
   9   2 -10   60.53   44.19
  -9  -1  10   28.89   30.60
   9   1 -10   14.30   28.42
  -9   0  10    9.01   26.24
   9   0 -10   12.44   28.99
  -9   1  10   14.12   27.43
   9  -1 -10    4.68   23.71
  -9   2  10  170.57   72.16
   9  -2 -10  173.29   74.83
  -9   3  10  324.87  120.09
   9  -3 -10  277.82  106.82
  -9   4  10    5.75   23.53
   9  -4 -10   38.54   36.41
  -9   5  10   21.47   31.09
   9  -5 -10   46.41   39.39
  -9   6  10   27.71   33.10
   9  -6 -10   14.82   28.09
   8   6 -10   25.68   33.62
  -8  -5  10   13.10   28.54
   8   5 -10   11.02   28.49
  -8  -4  10   73.63   45.85
   8   4 -10  119.92   60.39
  -8  -3  10  139.52   63.25
   8   3 -10  187.43   80.25
  -8  -2  10   35.02   38.35
   8   2 -10  347.57  128.22
  -8  -1  10   27.40   31.07
   8   1 -10   56.23   37.64
  -8   0  10   16.95   28.49
   8   0 -10   62.51   41.80
  -8   1  10  310.68  113.49
   8  -1 -10  274.03  101.65
  -8   2  10   67.50   42.84
   8  -2 -10   48.28   34.52
  -8   3  10  207.31   83.25
   8  -3 -10  197.43   79.44
  -8   4  10   10.97   28.02
   8  -4 -10   25.96   31.49
  -8   5  10   76.72   43.65
   8  -5 -10   37.24   32.56
  -8   6  10  173.14   73.93
   8  -6 -10  147.28   67.55
  -8   7  10   11.51   26.13
   8  -7 -10   23.12   32.46
  10  -7  -9    6.55   33.01
  10  -7  -8  247.55  109.49
 -10   7   8  125.88   65.97
 -10   7   7  179.98   82.26
 -10   7   6    9.60   30.05
  -7  -5  10   30.38   32.82
 -10   7   5   15.27   32.89
   7   5 -10   30.57   33.81
  -7  -4  10   98.86   50.91
 -10   7   4   54.03   46.39
   7   4 -10   23.45   28.73
  -7  -3  10  594.17  199.13
 -10   7   3  572.18  204.95
   7   3 -10  504.56  171.75
  -7  -2  10   37.52   32.11
 -10   7   2   67.83   59.82
   7   2 -10  193.24   78.02
  -7  -1  10  311.15  112.69
   7   1 -10  272.14   98.74
  -7   0  10   20.74   26.88
   7   0 -10  266.47   98.24
  -7   1  10  586.84  195.89
   7  -1 -10  473.82  159.95
  -7   2  10  350.17  123.49
   7  -2 -10  345.91  121.06
  -7   3  10   33.10   33.60
   7  -3 -10   72.63   41.09
  -7   4  10   16.95   29.06
   7  -4 -10   19.06   24.99
  -7   5  10  123.80   59.02
   7  -5 -10  148.37   63.89
  -7   6  10  379.96  136.17
   7  -6 -10  425.35  147.33
  -7   7  10   37.57   32.58
  10  -6  -9  138.96   67.03
 -10   6   9  265.05  105.31
  10  -6  -8   11.30   27.12
 -10   6   8   78.69   49.18
  10  -6  -7  314.46  119.33
 -10   6   7   30.64   36.25
  10  -6  -6   18.99   30.83
 -10   6   6   40.17   36.74
  10  -6  -5   43.24   39.25
 -10   6   5  380.90  138.17
   6   5 -10  102.40   51.24
  10  -6  -4   42.06   40.55
  -6  -4  10   79.44   44.45
 -10   6   4  152.50   73.04
   6   4 -10   69.32   39.79
  10  -6  -3  163.99   79.35
  -6  -3  10  485.88  163.59
 -10   6   3  376.65  140.82
  10  -6  -2   11.73   32.58
  -6  -2  10   11.18   24.99
 -10   6   2   10.17   32.84
   6   2 -10   74.27   43.03
  10  -6  -1  270.01  109.16
  -6  -1  10  354.42  125.67
 -10   6   1  292.47  115.88
   6   1 -10  394.38  136.09
  10  -6   0  379.25  141.65
  -6   0  10  222.04   86.21
 -10   6   0  329.60  127.32
   6   0 -10  374.52  129.28
  10  -6   1  105.55   61.10
  -6   1  10   84.83   45.23
 -10   6  -1   92.02   58.21
   6  -1 -10   68.19   37.33
  10  -6   2   68.00   52.54
  -6   2  10   66.44   39.11
 -10   6  -2   17.78   40.55
   6  -2 -10   70.77   39.58
  10  -6   3   28.87   41.02
  -6   3  10   43.32   33.53
 -10   6  -3   15.25   40.22
   6  -3 -10   31.00   28.89
  10  -6   4  209.39   94.13
  -6   4  10  449.71  153.26
 -10   6  -4  470.04  174.14
   6  -4 -10  317.54  111.91
  10  -6   5   75.71   57.97
  -6   5  10   95.50   47.86
 -10   6  -5  137.56   73.91
   6  -5 -10   64.71   37.19
  10  -6   6   10.07   35.96
  -6   6  10   11.42   23.69
 -10   6  -6    8.06   31.59
   6  -6 -10   29.72   27.59
  10  -6   7    0.38   29.65
 -10   6  -7   32.18   38.92
 -10   6  -8   16.46   34.07
 -10   6  -9   52.99   49.84
  10  -5 -10   29.81   35.32
 -10   5  10   50.57   41.73
  10  -5  -9   23.15   32.30
 -10   5   9   51.17   41.92
  10  -5  -8   25.63   32.08
 -10   5   8   16.98   30.29
  10  -5  -7   24.64   31.00
 -10   5   7   65.66   44.45
  10  -5  -6   35.77   38.35
 -10   5   6  267.18  104.08
  10  -5  -5   11.33   31.26
 -10   5   5    1.47   27.43
  10  -5  -4  124.56   63.81
 -10   5   4   37.00   38.75
   5   4 -10   39.56   30.62
  10  -5  -3   94.88   54.19
  -5  -3  10  107.65   51.66
 -10   5   3  138.70   68.21
   5   3 -10  112.47   51.17
  10  -5  -2   28.82   35.75
  -5  -2  10   55.80   38.23
 -10   5   2   17.43   33.95
   5   2 -10   66.49   40.41
  10  -5  -1  206.08   87.79
  -5  -1  10  261.03   97.98
 -10   5   1  151.37   74.34
   5   1 -10   60.88   37.85
  10  -5   0   66.46   47.38
  -5   0  10   82.56   43.15
 -10   5   0   83.94   54.45
   5   0 -10   82.12   41.57
  -5   1  10   91.88   45.40
 -10   5  -1  606.23  210.43
   5  -1 -10   78.52   39.63
  10  -5   2   53.58   45.37
  -5   2  10  135.64   57.74
 -10   5  -2   93.94   58.59
   5  -2 -10  102.54   46.44
  10  -5   3   44.31   40.93
  -5   3  10  372.39  129.31
 -10   5  -3   44.85   47.24
   5  -3 -10    8.80   21.78
  10  -5   4   45.99   47.71
  -5   4  10  127.18   57.88
 -10   5  -4   51.52   49.91
   5  -4 -10   88.29   43.53
  10  -5   5   30.45   37.95
  -5   5  10   17.47   25.37
 -10   5  -5   13.55   32.46
   5  -5 -10    9.22   20.97
  10  -5   6    3.95   29.93
 -10   5  -6   13.45   31.56
  10  -5   7    9.48   28.49
 -10   5  -7   58.99   44.92
  10  -5   8   39.60   37.00
 -10   5  -8   38.26   37.97
  10  -5   9    9.65   25.84
 -10   5  -9   43.93   41.52
  10  -4 -10    6.53   25.87
 -10   4  10   19.70   29.29
  10  -4  -9  233.20   96.96
 -10   4   9  104.36   55.63
  10  -4  -8   29.55   34.78
 -10   4   8   82.07   48.59
  10  -4  -7    5.86   27.59
 -10   4   7    7.19   26.34
  10  -4  -6  212.39   90.30
 -10   4   6  480.92  168.75
  10  -4  -5   14.99   31.66
 -10   4   5   42.02   40.10
  10  -4  -4  726.58  243.77
 -10   4   4  616.40  211.33
  10  -4  -3    2.25   29.44
  -4  -3  10   66.98   42.42
 -10   4   3   26.48   39.93
   4   3 -10    4.59   23.86
  10  -4  -2   20.19   34.83
 -10   4   2   18.94   36.03
   4   2 -10  293.89  105.48
  10  -4  -1   35.02   38.92
  -4  -1  10  115.07   51.45
 -10   4   1   26.41   37.00
   4   1 -10  213.88   82.49
  10  -4   0  118.36   61.07
  -4   0  10   80.22   42.06
 -10   4   0   64.81   47.81
   4   0 -10  383.74  130.80
  10  -4   1   56.30   43.58
  -4   1  10   46.74   30.55
 -10   4  -1   42.63   44.12
   4  -1 -10   22.44   25.23
  10  -4   2   63.01   45.92
  -4   2  10   39.53   29.15
 -10   4  -2   41.31   45.85
   4  -2 -10  267.18   95.19
  10  -4   3   26.43   36.93
  -4   3  10   54.48   35.51
 -10   4  -3  133.75   73.70
   4  -3 -10   35.21   27.73
  10  -4   4   83.42   55.00
  -4   4  10  255.59   93.02
 -10   4  -4  422.52  156.74
   4  -4 -10  290.11  101.53
  10  -4   5   56.39   46.46
  -4   5  10  131.37   56.91
 -10   4  -5  117.72   63.32
  10  -4   6   95.90   56.06
 -10   4  -6    8.32   27.66
  10  -4   7   24.78   33.86
 -10   4  -7   64.41   47.50
  10  -4   8   70.15   45.96
 -10   4  -8   14.28   30.93
  10  -4   9  153.64   68.59
 -10   4  -9  156.90   72.78
  10  -3 -10  229.79   93.89
 -10   3  10   45.21   37.76
  10  -3  -9   17.57   30.83
 -10   3   9   43.24   37.85
  10  -3  -8  523.24  181.77
 -10   3   8  554.21  190.88
  10  -3  -7  712.86  239.99
 -10   3   7  668.18  225.11
  10  -3  -6   19.08   32.13
 -10   3   6   27.92   32.77
  10  -3  -5   23.03   33.10
 -10   3   5   45.18   39.93
  10  -3  -4  188.13   80.53
 -10   3   4  127.87   63.46
  10  -3  -3  596.77  202.70
 -10   3   3  853.78  284.44
  10  -3  -2   50.34   40.17
  -3  -2  10  244.24   90.77
 -10   3   2   37.45   38.23
   3   2 -10   26.69   32.23
  10  -3  -1  378.54  138.01
  -3  -1  10  218.66   81.71
 -10   3   1  535.06  185.68
   3   1 -10  272.38   97.98
  10  -3   0   56.51   43.15
  -3   0  10   64.86   36.48
 -10   3   0  145.03   68.57
   3   0 -10   80.79   40.90
  10  -3   1  517.33  180.66
  -3   1  10  290.11  100.37
 -10   3  -1  330.54  124.25
   3  -1 -10  226.63   81.10
  10  -3   2  775.99  260.32
  -3   2  10  455.14  149.55
 -10   3  -2  496.52  178.09
   3  -2 -10  402.18  134.79
  10  -3   3  322.74  124.58
  -3   3  10  262.92   92.59
 -10   3  -3  414.48  154.73
   3  -3 -10  276.87   97.91
  10  -3   4    8.58   32.20
  -3   4  10   12.11   20.71
 -10   3  -4   15.75   35.68
  10  -3   5   36.79   42.96
 -10   3  -5   16.39   32.30
  10  -3   6  302.64  117.23
 -10   3  -6  287.04  112.02
  10  -3   7   21.07   32.65
 -10   3  -7   11.51   29.60
  10  -3   8  102.05   54.71
 -10   3  -8  115.71   59.65
  10  -3   9   28.09   29.18
 -10   3  -9   22.51   30.95
  10  -2 -10  245.66   97.03
 -10   2  10  178.54   78.00
  10  -2  -9   33.69   34.64
 -10   2   9   36.48   34.24
  10  -2  -8   57.22   42.04
 -10   2   8   37.66   34.78
  10  -2  -7   86.56   51.38
 -10   2   7  148.18   69.02
  10  -2  -6   22.32   32.01
 -10   2   6   17.90   29.39
  10  -2  -5  607.65  205.61
 -10   2   5  371.68  133.00
  10  -2  -4  118.88   58.66
 -10   2   4   73.93   47.52
  10  -2  -3  395.80  143.38
 -10   2   3  367.90  135.93
  10  -2  -2   11.85   32.42
 -10   2   2   10.24   30.86
  -2  -1  10  507.87  165.98
 -10   2   1  255.12   99.54
   2   1 -10  522.77  171.94
  10  -2   0  269.07  106.28
  -2   0  10  392.25  129.66
 -10   2   0  479.03  167.73
   2   0 -10  485.88  158.67
  10  -2   1  133.42   67.39
  -2   1  10  204.26   71.48
 -10   2  -1   90.41   51.90
   2  -1 -10   96.80   41.40
  10  -2   2 1143.89  372.15
  -2   2  10 1543.00  479.97
 -10   2  -2 1146.02  373.10
   2  -2 -10  950.72  300.04
  10  -2   3   22.63   36.46
  -2   3  10   31.90   24.52
 -10   2  -3   36.53   42.75
   2  -3 -10   34.26   26.58
  10  -2   4   65.78   50.55
 -10   2  -4  107.08   60.62
  10  -2   5   54.92   46.48
 -10   2  -5   40.62   40.97
  10  -2   6  163.64   74.01
 -10   2  -6   64.24   46.53
  10  -2   7   25.63   31.66
 -10   2  -7    6.97   27.95
  10  -2   8   19.98   29.32
 -10   2  -8   16.48   29.89
  10  -2   9   10.24   24.40
 -10   2  -9   12.74   25.84
  10  -1 -10   18.44   29.55
 -10   1  10   31.21   33.03
  10  -1  -9  142.86   67.27
 -10   1   9  255.12   99.00
  10  -1  -8  130.61   64.36
 -10   1   8   96.87   52.37
  10  -1  -7   99.73   54.66
 -10   1   7   60.55   42.87
  10  -1  -6  113.99   58.14
 -10   1   6  139.40   65.21
  10  -1  -5  225.82   90.46
 -10   1   5   80.39   48.33
  10  -1  -4  231.88   93.02
 -10   1   4  125.71   62.35
  10  -1  -3  104.67   57.88
 -10   1   3  171.49   77.88
  10  -1  -2  157.56   73.44
 -10   1   2  151.42   70.93
  10  -1  -1   80.41   51.57
 -10   1   1   76.09   48.64
   1   1 -10  141.70   55.54
  10  -1   0  681.42  230.86
  -1   0  10  530.57  168.58
 -10   1   0  705.53  236.68
   1   0 -10  578.33  185.11
  10  -1   1  217.36   92.07
  -1   1  10  150.85   53.51
 -10   1  -1  169.79   75.54
   1  -1 -10  312.57  102.90
  10  -1   2  156.95   72.85
  -1   2  10  133.97   48.28
 -10   1  -2   76.09   51.71
   1  -2 -10   80.53   36.13
  10  -1   3   29.96   35.47
 -10   1  -3   30.31   37.95
  10  -1   4   37.71   40.48
 -10   1  -4   11.33   32.34
  10  -1   5  632.24  216.15
 -10   1  -5  549.01  189.01
  10  -1   6  107.04   58.12
 -10   1  -6  210.79   87.53
  10  -1   7   67.57   45.49
 -10   1  -7    4.80   25.39
  10  -1   8  130.16   62.82
 -10   1  -8  102.24   53.06
  10  -1   9   30.76   32.13
 -10   1  -9   54.88   40.36
  10   0 -10   45.37   40.57
 -10   0  10  470.04  165.74
  10   0  -9   19.10   32.25
 -10   0   9   46.84   37.59
  10   0  -8   54.24   44.10
 -10   0   8   19.20   32.46
  10   0  -7  353.48  132.33
 -10   0   7  134.08   64.60
  10   0  -6  153.07   72.09
 -10   0   6  296.97  113.11
  10   0  -5  223.86   90.98
 -10   0   5  461.06  161.68
  10   0  -4   40.29   39.98
 -10   0   4   37.59   41.85
  10   0  -3  115.97   64.71
 -10   0   3   75.61   54.59
  10   0  -2  649.26  222.04
 -10   0   2  789.47  265.05
  10   0  -1  120.73   68.69
 -10   0   1  155.43   75.97
  10   0   0  114.98   66.75
   0   0  10  111.20   40.62
 -10   0   0   77.53   54.05
   0   0 -10  130.89   47.86
   0   1  10  119.61   41.31
   0  -1 -10   59.02   24.78
  10   0   2  375.23  140.23
 -10   0  -2  192.70   88.10
  10   0   3  196.48   86.56
 -10   0  -3  323.45  123.33
  10   0   4  282.54  112.92
 -10   0  -4  280.89  110.06
  10   0   5  142.38   72.04
 -10   0  -5  113.96   61.12
  10   0   6   40.10   39.30
 -10   0  -6  158.72   72.14
  10   0   7    4.37   26.55
 -10   0  -7   29.81   34.31
  10   0   8   66.08   44.66
 -10   0  -8  152.88   68.90
  10   0   9    2.72   21.42
 -10   0  -9    7.16   26.06
  10   1 -10   43.50   38.73
 -10  -1  10   26.48   30.93
  10   1  -9   57.05   43.01
 -10  -1   9   21.85   30.43
  10   1  -8  198.99   85.07
 -10  -1   8   95.99   52.87
  10   1  -7  165.20   74.48
 -10  -1   7  138.20   64.52
  10   1  -6   26.86   33.86
 -10  -1   6   70.67   45.42
  10   1  -5   57.45   41.68
 -10  -1   5   44.07   38.94
  10   1  -4  101.38   55.14
 -10  -1   4   44.19   40.88
  10   1  -3   70.62   49.16
 -10  -1   3   67.24   49.01
  10   1  -2  187.12   83.75
 -10  -1   2  140.11   69.96
  10   1  -1   73.13   51.57
 -10  -1   1   19.96   35.23
  10   1   0   94.43   57.86
 -10  -1   0   70.39   48.59
  10   1   1  115.17   61.92
 -10  -1  -1  215.30   92.61
  10   1   2  349.46  130.16
 -10  -1  -2  132.29   69.73
  10   1   3   25.98   36.34
 -10  -1  -3   81.31   53.84
  10   1   4  125.79   67.53
 -10  -1  -4   70.51   49.32
  10   1   5  133.68   66.86
 -10  -1  -5  101.34   56.32
  10   1   6   41.83   38.30
 -10  -1  -6   43.22   39.15
  10   1   7   30.10   33.50
 -10  -1  -7   34.76   35.37
  10   1   8    6.62   25.39
 -10  -1  -8   12.63   27.71
  10   1   9   31.26   30.83
 -10  -1  -9   14.47   27.50
  10   2 -10    3.97   28.30
 -10  -2  10    3.97   25.18
  10   2  -9   26.03   37.29
 -10  -2   9   32.60   36.32
  10   2  -8  278.52  112.14
 -10  -2   8  280.65  110.44
  10   2  -7  880.26  292.71
 -10  -2   7  591.33  202.53
  10   2  -6    8.23   33.55
 -10  -2   6   11.68   31.12
  10   2  -5  135.79   68.76
 -10  -2   5   92.92   56.37
  10   2  -4   25.96   39.77
 -10  -2   4   20.48   38.80
  10   2  -3  401.00  148.06
 -10  -2   3  396.04  147.77
  10   2  -2  334.09  128.81
 -10  -2   2  283.73  114.77
  10   2  -1    7.00   36.44
 -10  -2   1   16.65   37.26
 -10  -2   0   52.25   45.54
  -2   0 -10   62.28   22.86
  10   2   1  112.73   61.78
   2   1  10  125.01   42.02
 -10  -2  -1  177.02   83.70
  10   2   2   46.63   43.06
 -10  -2  -2    4.40   41.16
  10   2   3  430.32  156.17
 -10  -2  -3  627.98  218.71
  10   2   4    9.32   32.46
 -10  -2  -4   24.23   37.69
  10   2   5    7.90   30.29
 -10  -2  -5   21.47   36.10
  10   2   6  208.42   87.41
 -10  -2  -6  252.28  101.98
  10   2   7   16.36   30.69
 -10  -2  -7   10.05   30.60
  10   2   8   12.60   27.59
 -10  -2  -8   58.87   41.83
  10   2   9    7.71   22.49
 -10  -2  -9    1.87   23.86
  10   3 -10   33.86   39.56
 -10  -3  10   58.85   40.74
  10   3  -9   83.30   54.19
 -10  -3   9  168.65   73.82
  10   3  -8   92.00   56.11
 -10  -3   8  153.28   69.70
  10   3  -7    6.45   30.12
 -10  -3   7   11.42   28.04
  10   3  -6   27.21   36.13
 -10  -3   6   40.76   36.27
  10   3  -5   23.53   36.58
 -10  -3   5   12.55   30.95
  10   3  -4   46.11   46.67
 -10  -3   4   51.09   46.29
  10   3  -3  248.97  105.00
 -10  -3   3  211.64   92.85
  10   3  -2    6.48   36.58
 -10  -3   2    8.39   35.39
  10   3  -1   23.19   40.34
 -10  -3   1   14.75   35.89
  10   3   0   82.21   57.53
   3   0  10   90.89   33.29
 -10  -3   0  113.14   64.03
  -3   0 -10  444.27  140.59
  10   3   1    2.01   35.18
   3   1  10   61.24   24.85
 -10  -3  -1   15.01   39.60
  -3  -1 -10  123.18   44.50
  10   3   2   79.87   56.82
   3   2  10  137.54   47.83
 -10  -3  -2   78.90   57.53
  10   3   3   20.40   37.50
 -10  -3  -3   36.93   42.80
  10   3   4   37.83   42.63
 -10  -3  -4   36.60   39.89
  10   3   5  296.26  116.12
 -10  -3  -5  219.56   92.38
  10   3   6    4.00   28.23
 -10  -3  -6   91.29   54.19
  10   3   7   15.56   30.64
 -10  -3  -7   38.14   37.92
  10   3   8   23.90   31.30
 -10  -3  -8   42.65   38.54
  10   3   9    2.25   22.79
 -10  -3  -9    6.05   30.03
  10   4 -10   38.66   41.40
 -10  -4  10   22.53   33.62
  10   4  -9    9.46   32.11
 -10  -4   9    7.73   28.75
  10   4  -8   54.83   47.10
 -10  -4   8   32.79   36.44
  10   4  -7   62.94   49.60
 -10  -4   7   56.84   46.48
  10   4  -6  159.67   75.38
 -10  -4   6  182.63   80.27
  10   4  -5   91.88   56.70
 -10  -4   5   25.49   37.95
  10   4  -4  164.82   77.88
 -10  -4   4  100.04   60.50
  10   4  -3  183.07   83.94
 -10  -4   3  192.22   86.87
  10   4  -2   52.68   46.72
 -10  -4   2  104.93   61.81
  10   4  -1    5.63   33.46
   4  -1  10   21.26   15.87
 -10  -4   1  103.99   60.36
  -4   1 -10   13.64   17.09
  10   4   0   33.36   41.99
   4   0  10   62.44   26.08
 -10  -4   0   85.21   56.34
  -4   0 -10   95.19   36.79
  10   4   1  219.49   94.39
   4   1  10  192.34   65.38
 -10  -4  -1  182.74   86.49
  -4  -1 -10  213.72   73.49
  10   4   2   34.00   42.35
   4   2  10   19.18   15.72
 -10  -4  -2  101.98   62.82
  10   4   3  174.66   81.48
 -10  -4  -3   40.41   43.95
  10   4   4   18.32   36.08
 -10  -4  -4   26.34   37.36
  10   4   5   73.20   49.89
 -10  -4  -5   92.42   55.75
  10   4   6   66.06   44.55
 -10  -4  -6   28.21   35.56
  10   4   7    6.31   25.30
 -10  -4  -7   17.43   30.67
  10   4   8    3.29   22.93
 -10  -4  -8   17.54   32.34
 -10  -5   7   59.58   54.57
 -10  -5   6  122.29   71.83
 -10  -5   5  126.35   74.79
 -10  -5   4   67.10   58.19
 -10  -5   3  125.45   72.07
   5  -2  10   29.20   20.81
 -10  -5   2  288.46  117.16
  -5   2 -10   13.74   18.84
   5  -1  10  227.05   77.48
 -10  -5   1  150.61   77.50
  -5   1 -10  126.73   49.94
  10   5   0  173.03   89.61
   5   0  10   28.14   20.05
 -10  -5   0   71.03   55.47
  -5   0 -10   27.40   21.45
  10   5   1   47.86   55.18
   5   1  10  108.76   42.20
 -10  -5  -1   36.29   47.03
  10   5   2  123.42   73.89
   5   2  10   18.11   17.24
 -10  -5  -2   12.58   38.63
  10   5   3   79.49   60.69
   5   3  10   17.99   16.88
 -10  -5  -3   22.91   41.42
  10   5   4   26.10   45.96
 -10  -5  -4   18.06   37.66
  10   5   5  113.07   63.77
 -10  -5  -5   84.57   53.65
  10   5   6   52.63   44.81
 -10  -5  -6   17.40   33.20
  10   5   7   27.38   36.48
 -10  -5  -7   23.83   34.07
  -6   3 -10  230.34   85.97
   6  -2  10   38.97   23.24
  -6   2 -10   17.00   23.38
   6  -1  10  184.90   65.80
  -6   1 -10  116.49   50.20
   6   0  10   87.65   36.72
   6   1  10   45.47   25.28
   6   2  10  124.30   48.56
   6   3  10  142.29   53.34
   6   4  10   16.83   18.61
  -7   4 -10   18.37   27.24
   7  -3  10  144.35   54.92
  -7   3 -10  106.35   54.83
   7  -2  10   25.58   21.49
  -7   2 -10   99.75   50.46
   7  -1  10   19.58   18.96
  -7   1 -10   15.42   26.62
   7   0  10   30.90   22.13
   7   1  10   22.91   19.86
   7   2  10    8.30   17.19
   7   3  10   20.10   18.99
   7   4  10   45.87   27.55
   7   5  10   26.48   24.23
   8  -4  10   62.21   36.22
  -8   4 -10   57.53   41.33
   8  -3  10   16.53   21.14
  -8   3 -10   12.63   25.02
   8  -2  10   10.88   17.50
  -8   2 -10   21.21   30.52
   8  -1  10   24.31   21.18
   8   0  10  124.01   50.83
   8   1  10   84.41   39.58
   8   2  10   15.01   19.10
   8   3  10    2.27   16.91
   8   4  10   25.06   26.46
   9  -5  10    3.55   22.60
  -9   5 -10   10.47   24.97
   9  -4  10   33.79   30.34
  -9   4 -10   16.34   29.18
   9  -3  10   43.60   32.37
  -9   3 -10   35.25   35.25
   9  -2  10    7.54   21.35
  -9   2 -10   57.50   41.90
   9  -1  10    3.00   18.04
   9   0  10   12.74   21.59
   9   1  10   14.09   22.20
   9   2  10   15.91   23.38
   9   3  10    2.01   21.18
  10  -2  10   72.94   46.29
  10  -1  10   25.91   30.95
 -10  -3  11   57.76   43.60
  10   3 -11   14.02   34.95
 -10  -2  11   34.71   36.48
  10   2 -11   27.83   35.96
 -10  -1  11   14.33   26.91
  10   1 -11   18.13   30.00
 -10   0  11   41.23   37.29
  10   0 -11  173.78   77.86
 -10   1  11   46.48   37.31
  10  -1 -11   40.88   37.36
 -10   2  11    8.96   24.94
  10  -2 -11   22.08   30.81
 -10   3  11   72.14   47.19
  10  -3 -11   10.99   31.19
  -9  -5  11    7.73   27.00
   9   5 -11   23.76   31.30
  -9  -4  11   37.64   33.83
   9   4 -11   62.16   45.82
  -9  -3  11   29.77   32.37
   9   3 -11   25.77   34.43
  -9  -2  11   14.09   28.28
   9   2 -11   13.15   29.67
   9   1 -11    4.87   23.74
  -9   0  11   10.03   26.01
   9   0 -11  115.50   59.96
  -9   1  11   46.03   35.39
   9  -1 -11   13.12   26.24
  -9   2  11   47.60   37.38
   9  -2 -11   59.68   41.54
  -9   3  11   27.52   30.00
   9  -3 -11   93.23   53.72
  -9   4  11    9.88   25.28
   8   6 -11    9.08   28.54
  -8  -5  11   55.56   40.83
   8   5 -11   21.37   32.51
  -8  -4  11   75.26   45.68
   8   4 -11   54.83   41.73
  -8  -3  11   40.64   33.55
   8   3 -11   12.13   29.18
  -8  -2  11   58.07   40.76
   8   2 -11   94.72   53.79
  -8  -1  11    4.71   24.16
   8   1 -11   11.82   23.55
  -8   0  11   43.65   35.44
   8   0 -11   97.84   52.87
  -8   1  11   49.13   35.96
   8  -1 -11   38.00   31.59
  -8   2  11   10.19   24.59
   8  -2 -11    2.77   22.49
  -8   3  11   15.65   25.91
   8  -3 -11    5.13   25.06
  -8   4  11   68.09   42.98
  -8   5  11   13.62   27.90
  -8   6  11   19.98   30.05
  -7  -5  11   77.22   45.02
   7   5 -11   39.06   36.32
  -7  -4  11   15.94   26.65
   7   4 -11   14.75   25.06
  -7  -3  11  333.62  120.47
   7   3 -11  173.07   73.41
  -7  -2  11   35.96   31.66
   7   2 -11   90.56   49.30
  -7  -1  11   30.48   31.28
   7   1 -11   41.87   31.64
  -7   0  11   83.79   47.57
   7   0 -11  129.14   58.45
  -7   1  11  102.12   50.53
   7  -1 -11  141.44   61.38
  -7   2  11  232.58   89.44
   7  -2 -11   69.06   42.98
  -7   3  11    6.93   22.84
  -7   4  11   50.91   37.76
  -7   5  11   16.05   26.24
  -7   6  11  112.54   55.37
  -7   7  11   16.98   28.87
   6   5 -11   71.57   43.06
  -6  -4  11   39.75   35.13
   6   4 -11   34.76   31.16
  -6  -3  11  102.76   52.28
   6   3 -11    6.88   23.71
  -6  -2  11  102.47   49.86
   6   2 -11  354.42  123.30
  -6  -1  11   13.78   26.48
   6   1 -11   21.18   28.35
  -6   0  11   13.86   25.23
   6   0 -11    8.09   22.39
  -6   1  11   64.64   39.37
   6  -1 -11  111.22   52.96
  -6   2  11   33.53   29.46
  -6   3  11  224.76   85.64
  -6   4  11  247.32   94.32
  -6   5  11   52.73   35.44
  -6   6  11    5.23   21.07
 -11   5   9   23.27   37.83
 -11   5   8  106.44   63.74
 -11   5   7   13.17   34.02
 -11   5   6    5.49   31.87
 -11   5   5    9.95   33.08
 -11   5   4    9.48   36.72
   5   4 -11   25.35   26.39
  -5  -3  11    5.70   22.96
 -11   5   3   21.21   47.90
   5   3 -11    8.35   21.18
  -5  -2  11   40.64   32.20
   5   2 -11   81.86   43.43
  -5  -1  11   29.93   30.41
   5   1 -11   81.31   43.34
  -5   0  11   49.89   33.53
   5   0 -11   25.96   27.50
  -5   1  11  307.13  108.64
  -5   2  11   51.95   33.53
  -5   3  11  156.38   65.02
  -5   4  11  126.52   56.53
  -5   5  11   16.67   25.39
  -5   6  11  108.36   51.02
  11  -4  -9  123.75   68.07
 -11   4   9    4.18   27.69
  11  -4  -8   13.48   34.24
 -11   4   8   11.02   29.13
  11  -4  -7   66.01   48.90
 -11   4   7   42.28   38.35
  11  -4  -6  383.98  143.71
 -11   4   6  387.76  142.45
  11  -4  -5   46.03   45.23
 -11   4   5   48.30   42.30
  11  -4  -4   47.34   45.40
 -11   4   4   48.52   43.88
  11  -4  -3  107.30   64.10
  -4  -3  11  129.99   56.70
 -11   4   3   17.00   38.14
   4   3 -11   29.13   28.04
  11  -4  -2  124.79   70.93
  -4  -2  11  463.18  155.15
 -11   4   2  127.37   70.62
   4   2 -11  249.44   91.29
  11  -4  -1  526.55  190.12
  -4  -1  11  266.70   94.01
 -11   4   1  413.06  155.62
   4   1 -11  369.32  129.40
  11  -4   0   55.89   50.60
  -4   0  11   46.86   31.14
 -11   4   0   13.52   35.75
   4   0 -11   63.79   43.06
  11  -4   1  149.26   81.26
  -4   1  11  229.06   83.82
 -11   4  -1  157.47   81.45
  11  -4   2   98.31   67.79
  -4   2  11  173.62   67.81
 -11   4  -2  210.27  100.72
  11  -4   3   57.29   53.22
  -4   3  11   28.18   28.07
 -11   4  -3  160.35   85.07
  11  -4   4   10.29   35.54
  -4   4  11   51.80   33.31
 -11   4  -4    7.26   33.81
  11  -4   5   10.36   37.38
  -4   5  11    9.79   22.96
 -11   4  -5    3.36   30.43
  11  -4   6   10.33   36.96
 -11   4  -6    6.10   31.23
  11  -4   7   93.39   62.59
 -11   4  -7   56.37   49.63
  11  -4   8   40.27   47.83
 -11   4  -8   18.04   35.68
  11  -3 -10    8.09   27.29
 -11   3  10   26.50   32.84
  11  -3  -9  134.16   68.73
 -11   3   9  499.36  174.00
  11  -3  -8  329.83  126.47
 -11   3   8  299.57  115.17
  11  -3  -7  160.45   76.63
 -11   3   7  334.80  125.27
  11  -3  -6   18.61   31.28
 -11   3   6   56.41   43.22
  11  -3  -5    8.02   29.37
 -11   3   5   11.96   30.38
  11  -3  -4   -0.43   31.87
 -11   3   4    5.04   31.66
  11  -3  -3 1067.76  349.69
 -11   3   3 1469.47  474.53
  11  -3  -2  603.39  209.37
  -3  -2  11  182.81   70.13
 -11   3   2  560.36  196.55
   3   2 -11  318.72  111.41
  11  -3  -1   65.45   48.80
  -3  -1  11  103.39   46.32
 -11   3   1   56.49   45.68
   3   1 -11  116.94   55.23
  11  -3   0  194.83   86.32
  -3   0  11  146.12   58.73
  11  -3   1  287.27  113.61
  -3   1  11  183.26   69.16
 -11   3  -1  268.83  108.48
  11  -3   2  105.19   62.73
  -3   2  11  148.18   59.25
 -11   3  -2   60.58   52.84
  11  -3   3   22.89   38.30
  -3   3  11  119.21   51.87
 -11   3  -3   68.43   53.13
  11  -3   4   58.83   48.35
  -3   4  11  167.02   64.50
 -11   3  -4  152.98   76.16
  11  -3   5  377.83  144.30
 -11   3  -5  201.61   88.69
  11  -3   6  507.40  182.13
 -11   3  -6  666.05  227.97
  11  -3   7   52.56   44.47
 -11   3  -7   56.72   44.52
  11  -3   8   32.13   37.33
 -11   3  -8   18.80   31.38
  11  -2 -10   31.94   34.97
 -11   2  10   86.73   49.70
  11  -2  -9  180.52   80.37
 -11   2   9  169.24   76.04
  11  -2  -8  169.57   75.21
 -11   2   8   35.02   34.95
  11  -2  -7   39.30   37.95
 -11   2   7   33.34   34.19
  11  -2  -6  150.71   71.43
 -11   2   6  109.87   58.64
  11  -2  -5   33.91   36.88
 -11   2   5    1.35   26.24
  11  -2  -4  155.17   72.97
 -11   2   4  111.55   61.19
  11  -2  -3 1542.29  494.39
 -11   2   3  983.35  323.45
  11  -2  -2  291.06  114.41
 -11   2   2  273.56  109.23
   2   2 -11  256.54   93.96
  11  -2  -1  128.81   67.69
  -2  -1  11  277.11   95.83
 -11   2   1   94.67   55.73
  11  -2   0  158.84   76.13
  -2   0  11  270.25   92.64
 -11   2   0  496.99  174.94
  11  -2   1   11.11   35.92
  -2   1  11   10.83   19.25
 -11   2  -1   41.94   40.29
  11  -2   2  574.31  201.40
  -2   2  11  436.94  142.43
 -11   2  -2  358.44  136.80
  11  -2   3   29.63   41.57
  -2   3  11   31.73   25.54
 -11   2  -3   14.40   34.50
  11  -2   4   58.90   50.74
 -11   2  -4   76.87   53.03
  11  -2   5   25.20   37.95
 -11   2  -5  150.35   72.80
  11  -2   6  430.79  159.69
 -11   2  -6  324.87  124.25
  11  -2   7  125.67   63.37
 -11   2  -7   67.53   47.95
  11  -2   8   14.75   28.70
 -11   2  -8    9.53   29.06
  11  -1 -10   44.12   39.15
 -11   1  10   42.63   37.36
  11  -1  -9  272.61  108.36
 -11   1   9  218.66   91.43
  11  -1  -8   81.36   50.72
 -11   1   8   43.76   37.52
  11  -1  -7  109.12   59.44
 -11   1   7   10.24   28.59
  11  -1  -6  182.18   80.67
 -11   1   6  104.60   57.41
  11  -1  -5   41.19   38.40
 -11   1   5   40.95   38.89
  11  -1  -4  390.83  144.61
 -11   1   4  381.14  142.15
  11  -1  -3   18.58   36.62
 -11   1   3   17.78   37.12
  11  -1  -2   79.11   54.66
 -11   1   2   56.53   47.60
  11  -1  -1   30.86   39.65
 -11   1   1   92.68   54.36
  11  -1   0  149.95   73.08
  -1   0  11  262.92   87.32
 -11   1   0  242.82   97.55
  11  -1   1  325.81  125.76
  -1   1  11   80.72   33.57
 -11   1  -1   46.65   43.29
  11  -1   2  310.92  122.29
  -1   2  11  115.31   43.41
 -11   1  -2  113.63   64.83
  11  -1   3  169.03   79.75
 -11   1  -3   62.49   50.24
  11  -1   4  161.96   78.81
 -11   1  -4  143.40   72.63
  11  -1   5  293.89  115.76
 -11   1  -5  329.83  124.11
  11  -1   6   33.65   37.62
 -11   1  -6   10.85   29.46
  11  -1   7   31.73   36.98
 -11   1  -7    7.19   27.47
  11  -1   8   65.80   43.72
 -11   1  -8    8.68   26.39
  11   0 -10   73.18   50.86
 -11   0  10    3.57   24.59
  11   0  -9   33.91   38.75
 -11   0   9   19.93   32.53
  11   0  -7  154.82   74.95
 -11   0   7  245.19   98.26
  11   0  -6   19.60   36.06
 -11   0   6   20.43   34.21
  11   0  -5  105.90   58.07
 -11   0   5   70.51   50.65
  11   0  -4  144.42   71.14
 -11   0   4  179.06   81.60
  11   0  -3  343.31  131.93
 -11   0   3  326.52  127.49
  11   0  -2  300.99  119.76
 -11   0   2  292.71  117.58
  11   0  -1  123.85   70.98
 -11   0   1  117.42   66.65
  11   0   0   15.56   38.09
   0   0  11   11.85   14.71
 -11   0   0   37.14   41.26
  11   0   1  123.94   75.09
   0   1  11   26.72   16.15
 -11   0  -1  133.35   74.64
  11   0   2   63.72   55.33
   0   2  11   20.05   15.49
 -11   0  -2  107.51   67.03
  11   0   3  227.31   99.26
 -11   0  -3  140.85   74.55
  11   0   4  102.38   63.60
 -11   0  -4  182.03   82.92
  11   0   5   19.18   37.74
 -11   0  -5   28.89   36.70
  11   0   6  120.39   63.48
 -11   0  -6  118.91   62.77
  11   0   7  147.14   70.08
 -11   0  -7  182.08   79.75
  11   0   8    5.39   25.75
 -11   0  -8   21.75   32.23
  11   1 -10    2.36   26.65
 -11  -1  10   98.05   55.49
  11   1  -9    8.70   28.16
 -11  -1   9   48.59   40.69
  11   1  -8   24.16   33.98
 -11  -1   8   15.13   30.15
  11   1  -7   16.53   32.06
 -11  -1   7   14.61   29.41
  11   1  -6   41.31   40.71
 -11  -1   6   72.70   47.69
  11   1  -5  103.11   58.16
 -11  -1   5   45.94   41.90
  11   1  -4   46.44   44.59
 -11  -1   4   79.87   53.41
  11   1  -3   38.63   44.10
 -11  -1   3   49.18   44.26
  11   1  -2  109.85   63.96
 -11  -1   2   92.07   56.82
  11   1  -1   74.97   53.98
 -11  -1   1  108.03   62.18
  11   1   0  287.51  114.37
 -11  -1   0  147.47   72.54
  11   1   1   65.85   49.68
 -11  -1  -1   30.10   40.19
  11   1   2  237.15   99.47
 -11  -1  -2  267.41  109.85
  11   1   3   23.41   38.66
 -11  -1  -3  152.31   75.54
  11   1   4   10.26   34.54
 -11  -1  -4   71.40   50.15
  11   1   5   15.51   33.48
 -11  -1  -5   21.85   33.88
  11   1   6   17.33   31.75
 -11  -1  -6   10.12   29.37
  11   1   7    1.21   25.44
 -11  -1  -7   16.24   29.48
  11   1   8    5.65   23.74
 -11  -1  -8    4.30   24.07
 -11  -2  10   29.44   37.81
 -11  -2   9   58.31   46.74
 -11  -2   8   95.45   57.71
 -11  -2   7  395.56  146.47
 -11  -2   6   44.83   43.36
  11   2  -5   62.21   49.77
 -11  -2   5   40.29   43.91
  11   2  -4  154.82   77.41
 -11  -2   4  174.28   84.10
  11   2  -3  623.02  218.21
 -11  -2   3  556.34  198.37
  11   2  -2  323.68  127.75
 -11  -2   2  339.53  132.19
  11   2  -1    8.54   35.89
 -11  -2   1   13.24   35.30
  11   2   0   88.76   58.49
 -11  -2   0   30.97   42.39
  11   2   1  256.77  107.58
   2   1  11  213.46   70.34
 -11  -2  -1  223.62   99.02
  11   2   2  607.88  213.06
 -11  -2  -2  759.91  259.37
  11   2   3   17.59   37.24
 -11  -2  -3   12.70   38.21
  11   2   4    8.13   32.63
 -11  -2  -4   20.52   36.39
  11   2   5  231.47   98.69
 -11  -2  -5   95.40   66.04
  11   2   6  353.95  133.47
  11   2   7   73.53   49.65
 -11  -2  -7   91.71   59.02
  11   2   8   11.87   27.47
 -11  -2  -8    1.89   26.36
 -11  -3   3    5.82   41.14
 -11  -3   2   40.95   49.27
 -11  -3   1    9.86   40.01
   3   0  11  160.87   53.72
 -11  -3   0  100.96   68.73
   3   1  11   43.93   19.91
 -11  -3  -1   31.92   48.14
   3   2  11  115.07   40.76
 -11  -3  -2   12.91   41.80
 -11  -3  -3   63.18   56.13
  11   3   4   30.41   54.24
 -11  -3  -4   34.28   43.84
  11   3   5   92.94   63.20
 -11  -3  -5   61.00   51.35
  11   3   6   54.64   50.34
 -11  -3  -6   42.23   44.14
  11   3   7   15.68   34.80
 -11  -3  -7   51.07   46.34
   4  -1  11   54.31   24.28
   4   0  11  168.08   57.50
   4   1  11   10.17   13.55
   4   2  11   25.37   16.81
   5  -1  11   22.72   17.61
   5   1  11   15.04   16.10
   5   2  11    5.46   14.61
   5   3  11   11.73   15.01
   6  -2  11   45.73   24.47
   6  -1  11    5.98   13.43
   6   0  11   22.46   18.94
   6   1  11   55.37   27.83
   6   2  11  296.97   99.71
   6   3  11   27.24   20.71
   6   4  11   19.81   18.84
   7  -3  11   19.27   18.70
   7  -2  11   55.16   28.04
   7  -1  11    2.58   14.85
   7   0  11   43.46   25.16
   7   1  11    6.93   15.39
   7   2  11   60.67   32.04
   7   3  11   10.24   16.95
   8  -4  11  135.03   56.82
   8  -3  11   26.15   23.48
   8  -2  11    1.77   15.11
   8  -1  11   18.21   19.27
   8   0  11   25.16   21.49
   8   1  11   45.75   28.85
   8   2  11   18.54   21.80
  -9  -2  12   -1.16   24.00
  -9  -1  12   29.03   31.78
  -9   0  12   19.46   30.12
  -9   1  12    3.97   23.05
  -9   2  12   14.14   26.36
  -8  -5  12   53.86   45.54
  -8  -4  12   28.02   33.41
  -8  -3  12   72.09   43.81
  -8  -2  12   19.20   27.17
  -8  -1  12   10.33   25.13
  -8   0  12   80.86   47.45
  -8   1  12   42.28   33.53
  -8   2  12   62.47   40.57
  -8   3  12   31.71   31.35
  -8   4  12    7.52   25.51
  -7  -5  12   47.05   37.22
  -7  -4  12   10.19   24.57
  -7  -3  12   80.11   44.52
  -7  -2  12   58.05   37.78
  -7  -1  12   13.08   25.30
  -7   0  12  305.01  112.50
  -7   1  12   38.40   31.59
  -7   2  12   75.12   42.37
  -7   3  12   38.89   33.10
  -7   4  12   75.68   46.20
  -6  -4  12   18.96   28.42
  -6  -3  12   12.39   27.00
  -6  -2  12  152.29   64.74
  -6  -1  12  218.35   84.62
  -6   0  12   68.09   40.08
  -6   1  12   22.44   25.28
  -6   2  12   21.11   25.56
  -6   3  12  250.63   94.20
  -5  -3  12    3.43   21.61
  -5  -2  12   83.65   44.76
  -5  -1  12  282.78  103.68
  -5   0  12  122.43   55.42
  -5   1  12   21.00   24.97
  -5   2  12   13.05   21.82
  -5   3  12  243.06   92.05
  -4  -3  12  303.11  108.64
  -4  -2  12  260.79   95.52
  -4  -1  12   42.28   30.26
  -4   0  12    9.15   22.86
  -4   1  12   18.06   24.64
  -4   2  12   58.28   36.29
  -4   3  12   37.50   36.01
  -3  -2  12   53.91   35.37
  -3  -1  12   89.68   42.56
  -3   0  12  169.03   65.94
  -3   1  12   24.52   25.30
  -3   2  12   12.70   22.27
  -2  -1  12   55.42   33.13
  -2   0  12  225.92   79.68
  -2   1  12  208.75   74.48
  -2   2  12   41.80   28.75
  -1   0  12   79.21   33.98
  -1   1  12   10.64   17.80
   0   0  12  222.87   73.91
   0   1  12  246.13   82.14
  -7  -3  13   33.41   32.75
  -7  -2  13   31.64   33.20
  -6  -4  13   55.18   39.04
  -6  -3  13   65.99   44.10
   0   0   0    0.00    0.00

_computing_structure_solution     'SHELXT 2014/5 (Sheldrick, 2014)'
;
_shelx_hkl_checksum    5696
