# Supplementary material for: Electron crystallography with the EIGER detector
Source: IUCrJ. 2018 Feb 14;5(Pt 2):190–9. doi: 10.1107/S2052252518000945 (PMC5947724; doi:10.1107/S2052252518000945)
Supplement: Supplementary file 2 [file m-05-00190-Isup2.hkl]

data_I                                                                          
_shelx_title ' eiger_60keV_a.res in R-3'                                        
_shelx_refln_list_code          4                                               
_shelx_F_calc_maximum       21.35                                               
_exptl_crystal_F_000      1028.89                                               
_reflns_d_resolution_high  0.6513                                               
                                                                                
loop_                                                                           
 _space_group_symop_operation_xyz                                               
 'x, y, z'                                                                      
 'z, x, y'                                                                      
 'y, z, x'                                                                      
 '-x, -y, -z'                                                                   
 '-z, -x, -y'                                                                   
 '-y, -z, -x'                                                                   
                                                                                
_cell_length_a     9.6090                                                       
_cell_length_b     9.6090                                                       
_cell_length_c     9.6090                                                       
_cell_angle_alpha  94.460                                                       
_cell_angle_beta   94.460                                                       
_cell_angle_gamma  94.460                                                       
                                                                                
_shelx_F_squared_multiplier     1.000                                           
                                                                                
loop_                                                                           
 _refln_index_h                                                                 
 _refln_index_k                                                                 
 _refln_index_l                                                                 
 _refln_F_squared_calc                                                          
 _refln_F_squared_meas                                                          
 _refln_F_squared_sigma                                                         
 _refln_observed_status                                                         
  -1   0   1         36.88         18.61         4.06 o                         
   0   0   1        159.52         48.52         7.40 o                         
   0   1   1          5.42         69.19        15.70 o                         
  -2  -1   2         16.02         26.72         9.96 o                         
  -1  -1   2          7.81         27.77         6.09 o                         
   0  -1   2         51.44         97.11        21.07 o                         
   1  -1   2          3.36         23.41         5.11 o                         
  -2   0   2        144.06        122.63        26.60 o                         
  -1   0   2        168.83         90.37        13.71 o                         
   0   0   2          7.15         64.74        11.64 o                         
   1   0   2         28.01         38.93        12.62 o                         
  -2   1   2         16.72         88.54        19.24 o                         
  -1   1   2         52.53         96.98        14.77 o                         
   0   1   2          0.07         17.38         3.81 o                         
   1   1   2        158.21         43.43         9.45 o                         
  -1   2   2          0.03          0.59         0.31 o                         
   0   2   2         46.29         80.98        19.51 o                         
   1   2   2        135.74         62.83        13.47 o                         
  -3  -2   3          0.87          3.97         1.08 o                         
  -2  -2   3         39.70         54.02        17.28 o                         
  -1  -2   3        137.96        128.38        27.88 o                         
   0  -2   3         22.90         23.50         5.18 o                         
   1  -2   3         38.17         72.59        15.79 o                         
   2  -2   3         10.03         17.96         4.03 o                         
  -3  -1   3          7.34          6.39         1.56 o                         
  -2  -1   3         89.64         68.71        16.57 o                         
  -1  -1   3        455.77         98.80        21.33 o                         
   0  -1   3         21.24         42.23         9.22 o                         
   1  -1   3         37.96         74.34        16.21 o                         
   2  -1   3          0.12          1.32         0.35 o                         
  -3   0   3          4.28         10.70         2.42 o                         
  -2   0   3          4.62         12.02         3.12 o                         
  -1   0   3          1.41         10.51         2.21 o                         
   0   0   3          0.28         13.95         2.20 o                         
   1   0   3        138.56        158.35        24.17 o                         
   2   0   3         47.38         56.47         8.64 o                         
  -3   1   3          2.72          5.82         1.52 o                         
  -2   1   3          0.03         15.07         2.36 o                         
  -1   1   3          5.12         32.56         5.00 o                         
   0   1   3         96.44        153.54        33.27 o                         
   1   1   3         43.45        131.94        28.65 o                         
   2   1   3          8.53          9.17         3.52 o                         
  -3   2   3         18.11         16.44         3.67 o                         
  -2   2   3          8.91         18.02         2.78 o                         
  -1   2   3          4.06          3.89         0.98 o                         
   0   2   3        101.84        109.32        23.74 o                         
   2   2   3         35.53         24.68         5.45 o                         
  -1   3   3         43.76         68.75        14.95 o                         
   0   3   3         26.99         38.31         8.36 o                         
   1   3   3         10.74         12.67         2.84 o                         
   2   3   3        108.09         82.45        17.94 o                         
  -4  -3   4         19.25         18.26         4.13 o                         
  -3  -3   4          7.60          8.16         1.91 o                         
  -2  -3   4         41.07         60.29        13.19 o                         
  -1  -3   4        121.28        115.47        25.05 o                         
   0  -3   4         14.11         16.22         3.64 o                         
   1  -3   4          0.82          2.72         0.85 o                         
   2  -3   4         24.71         29.31         6.48 o                         
   3  -3   4         48.32         42.72        13.30 o                         
  -4  -2   4          0.32         18.06         4.09 o                         
  -3  -2   4         27.41         32.23         4.93 o                         
  -2  -2   4         10.75         12.44         2.82 o                         
  -1  -2   4          0.35          0.50         0.38 o                         
   0  -2   4         14.65         56.68        12.38 o                         
   1  -2   4        123.90        130.31        28.33 o                         
   2  -2   4         10.44         31.33         6.95 o                         
   3  -2   4          0.25          0.25         0.58 o                         
  -4  -1   4         26.03         35.53         7.78 o                         
  -3  -1   4         68.99         61.57        12.54 o                         
  -2  -1   4         13.75         17.38         5.06 o                         
  -1  -1   4         98.72        113.03        24.56 o                         
   0  -1   4          0.34          9.52         2.20 o                         
   1  -1   4          4.06          7.66         1.86 o                         
   2  -1   4          0.05         20.51         4.62 o                         
   3  -1   4         12.49         15.13         2.67 o                         
  -4   0   4        224.50        160.13        34.73 o                         
  -3   0   4         40.77         39.52         6.09 o                         
  -2   0   4          4.56         98.77        15.08 o                         
  -1   0   4          1.96          2.54         0.48 o                         
   0   0   4         74.36         92.42        13.74 o                         
   1   0   4          1.52          2.87         0.57 o                         
   2   0   4          3.12         11.12         4.29 o                         
   3   0   4          0.26          1.40         0.44 o                         
  -4   1   4          4.21          9.97         7.29 o                         
  -3   1   4          2.75          4.30         0.94 o                         
  -2   1   4         30.58         48.67         7.46 o                         
  -1   1   4          0.00          6.36         1.52 o                         
   0   1   4          1.13          5.86         1.42 o                         
   1   1   4         28.42         35.69         7.86 o                         
   2   1   4         25.32         16.70         4.96 o                         
   3   1   4         33.46         38.60        10.77 o                         
  -4   2   4          8.27         11.76         2.68 o                         
  -3   2   4         15.42         14.19        10.98 o                         
  -2   2   4          6.31         15.76         2.48 o                         
   0   2   4          7.38          8.72         2.01 o                         
   1   2   4         10.54         21.55         4.78 o                         
   2   2   4         36.67         27.39         5.99 o                         
   3   2   4          0.33          0.69         0.37 o                         
  -4   3   4         38.85         47.79        10.33 o                         
  -3   3   4         42.31         42.12         9.16 o                         
  -2   3   4          0.75          0.92         0.69 o                         
  -1   3   4         23.96         40.23         8.81 o                         
   0   3   4         11.14         14.40         3.19 o                         
   1   3   4         60.41         96.90        21.07 o                         
   2   3   4         23.24         30.89        12.15 o                         
  -2   4   4         10.47         12.38         2.76 o                         
  -1   4   4          6.03          8.62         8.90 o                         
   0   4   4         52.37         47.79        10.42 o                         
   1   4   4          4.86          4.14         1.04 o                         
   2   4   4          8.85          9.67         3.79 o                         
  -4  -4   5         91.70         59.43        15.94 o                         
  -3  -4   5          4.27          4.77         6.29 o                         
  -2  -4   5         14.05         16.83         3.81 o                         
  -1  -4   5         11.94         16.89         4.60 o                         
   0  -4   5         86.53         75.04        16.36 o                         
   1  -4   5         32.20         37.43         8.23 o                         
   3  -4   5          3.25          3.15         0.93 o                         
  -5  -3   5          0.21          1.14         1.32 o                         
  -4  -3   5          3.44          2.98         1.91 o                         
  -3  -3   5        121.27        103.62        22.44 o                         
  -2  -3   5          1.36          4.48         1.66 o                         
  -1  -3   5        176.32        121.22        26.34 o                         
   0  -3   5          0.86         16.27         3.65 o                         
   1  -3   5          1.21          4.30         1.68 o                         
   2  -3   5          0.76          6.56         6.40 o                         
   3  -3   5          1.64          1.51         0.70 o                         
  -5  -2   5         52.50         34.03         9.38 o                         
  -4  -2   5         37.27         28.70         5.47 o                         
  -3  -2   5          3.87          3.90         0.74 o                         
  -2  -2   5          1.58          2.54         0.79 o                         
  -1  -2   5         23.16         28.62         6.33 o                         
   0  -2   5          9.07         10.83         2.47 o                         
   1  -2   5          2.88          7.92         1.91 o                         
   2  -2   5          2.26          8.84         2.14 o                         
   3  -2   5          1.31          2.08         0.75 o                         
   4  -2   5          4.45          7.37         2.70 o                         
  -5  -1   5          0.18          0.30         0.45 o                         
  -4  -1   5          0.55          2.11         0.51 o                         
  -3  -1   5         89.20         75.84        11.48 o                         
  -2  -1   5         48.73         35.88        11.23 o                         
  -1  -1   5          4.10          5.98         2.89 o                         
   0  -1   5          0.57         10.63         3.79 o                         
   1  -1   5          0.17          0.98         0.54 o                         
   2  -1   5        114.63         64.37        14.08 o                         
   3  -1   5         20.38         22.62         3.52 o                         
   4  -1   5          0.76          1.98         0.59 o                         
  -5   0   5          8.44         41.34         9.07 o                         
  -4   0   5         53.44         41.77         7.45 o                         
  -3   0   5          4.90          8.44         1.37 o                         
  -2   0   5          0.11          3.11         6.96 o                         
  -1   0   5          1.60          3.06         1.51 o                         
   0   0   5        210.96        122.74        18.85 o                         
   1   0   5         89.05        126.75        27.58 o                         
   2   0   5          0.00          1.18         0.45 o                         
   3   0   5          0.10          0.60         0.28 o                         
   4   0   5         36.85         30.88         6.67 o                         
  -5   1   5          3.46          3.32         0.90 o                         
  -3   1   5          0.01          0.92         1.86 o                         
  -2   1   5          5.61         11.42         1.99 o                         
  -1   1   5          0.04          1.29         1.00 o                         
   0   1   5         91.46         72.75        15.84 o                         
   1   1   5          0.41          0.06         0.57 o                         
   2   1   5          0.03          7.40         3.10 o                         
   3   1   5         11.82          9.91         1.60 o                         
   4   1   5          5.09          9.08         2.09 o                         
  -4   2   5          0.38          1.92         0.65 o                         
  -3   2   5          0.49          1.96         0.60 o                         
  -2   2   5          1.58          1.88         0.42 o                         
  -1   2   5         72.12        107.90        23.35 o                         
   0   2   5          2.76         12.58         2.83 o                         
   1   2   5          0.26          0.54         0.41 o                         
   2   2   5         19.14         30.39         7.06 o                         
   3   2   5          2.91          4.62         0.96 o                         
  -5   3   5          0.47          0.47         0.41 o                         
  -4   3   5          9.40          6.47         1.56 o                         
  -3   3   5          2.79          3.60         1.74 o                         
  -2   3   5          4.62          8.47         2.02 o                         
  -1   3   5          1.80          2.08         2.12 o                         
   0   3   5         12.38         29.06         6.41 o                         
   1   3   5         20.54         22.84         4.99 o                         
   2   3   5         67.19         44.84         9.85 o                         
   3   3   5          3.53          4.08         1.13 o                         
  -5   4   5         73.96         58.50        12.82 o                         
  -4   4   5         48.83         42.29        13.16 o                         
  -3   4   5          2.16          3.68         1.00 o                         
  -2   4   5          9.48         15.19         3.41 o                         
  -1   4   5         20.91         16.26         3.63 o                         
   0   4   5         52.80         59.81        12.98 o                         
   1   4   5          3.57          4.61         1.63 o                         
   2   4   5         16.86         21.69         4.84 o                         
   3   4   5         15.33         15.97         4.30 o                         
  -3   5   5          2.13          1.98         0.65 o                         
  -2   5   5          5.04          4.15         1.07 o                         
  -1   5   5         41.96         31.47        11.16 o                         
   0   5   5         53.92         44.89         9.83 o                         
   1   5   5         68.95         77.94        16.93 o                         
   2   5   5         21.09         20.19         4.50 o                         
  -5  -5   6         17.00         12.63         2.89 o                         
  -4  -5   6          0.41          0.89         0.75 o                         
  -3  -5   6          4.18          8.31         6.80 o                         
  -2  -5   6         44.48         40.82         8.99 o                         
  -1  -5   6         14.68         19.31         4.34 o                         
   0  -5   6          5.32         21.72         4.89 o                         
   1  -5   6          0.21          0.62         0.69 o                         
   2  -5   6          7.00          7.00         4.60 o                         
   3  -5   6         90.60         16.50         8.04 o                         
   4  -5   6         19.40         15.74         3.64 o                         
  -6  -4   6          1.27          1.48         0.69 o                         
  -5  -4   6          6.41          5.38         1.12 o                         
  -4  -4   6          0.16          6.50         2.02 o                         
  -3  -4   6         23.63         25.98         5.81 o                         
  -2  -4   6         17.83         22.30         4.95 o                         
  -1  -4   6         17.78         17.68         3.97 o                         
   0  -4   6          0.11          1.50         0.59 o                         
   1  -4   6          2.25          2.73         0.86 o                         
   2  -4   6          3.31          6.37         1.67 o                         
   3  -4   6         97.76         26.85         5.94 o                         
   4  -4   6         13.74         12.84         3.02 o                         
  -6  -3   6          1.26          6.88         1.75 o                         
  -5  -3   6          7.45          6.27         1.09 o                         
  -4  -3   6          8.50          7.98         1.35 o                         
  -3  -3   6        336.29        192.33        41.79 o                         
  -2  -3   6         67.80         42.18         9.25 o                         
  -1  -3   6         11.92         13.13         2.98 o                         
   0  -3   6          5.36         20.81         4.68 o                         
   1  -3   6         69.08         73.16        15.97 o                         
   2  -3   6        131.20         95.90        20.96 o                         
   3  -3   6          0.01         14.85         3.45 o                         
   4  -3   6          0.20          0.14         0.51 o                         
   5  -3   6         19.51         21.73         6.85 o                         
  -6  -2   6          2.12          7.32         5.31 o                         
  -5  -2   6         76.77         39.73         9.89 o                         
  -4  -2   6         52.06         38.18         8.71 o                         
  -3  -2   6         22.24         24.79         3.90 o                         
  -2  -2   6         28.97          2.39         0.81 o                         
  -1  -2   6          7.04         12.30         2.83 o                         
   0  -2   6         88.68         64.89        14.20 o                         
   1  -2   6          0.53          0.58         0.48 o                         
   2  -2   6         27.40         63.36        13.91 o                         
   3  -2   6          6.08         21.13         4.83 o                         
   4  -2   6         12.21         12.18         2.65 o                         
   5  -2   6          0.88          2.48         1.62 o                         
  -6  -1   6          1.84          3.01         0.91 o                         
  -5  -1   6         16.59         26.14         4.67 o                         
  -4  -1   6          4.63          7.09         1.22 o                         
  -3  -1   6          2.44          5.44         2.95 o                         
  -2  -1   6          3.56          5.12         5.39 o                         
  -1  -1   6         19.43         22.48         4.07 o                         
   0  -1   6        100.57         55.04        12.07 o                         
   1  -1   6          8.61         10.75         2.54 o                         
   2  -1   6         41.60         18.24         4.17 o                         
   3  -1   6         15.66         17.65         2.74 o                         
   4  -1   6          0.00          0.42         0.26 o                         
   5  -1   6          3.81          2.98         2.56 o                         
  -6   0   6          0.14          4.89         1.28 o                         
  -5   0   6         11.25         27.22         9.50 o                         
  -4   0   6          1.81          3.91         1.24 o                         
  -3   0   6          3.20         17.99         2.87 o                         
  -2   0   6         30.78         40.60         6.24 o                         
  -1   0   6         61.53         73.77        11.20 o                         
   0   0   6          5.76         61.59         9.46 o                         
   1   0   6          3.05          1.78         0.67 o                         
   2   0   6          0.60          2.07         0.74 o                         
   3   0   6         67.67         35.98        10.42 o                         
   4   0   6         31.87         29.02         4.54 o                         
   5   0   6          0.47         10.41         2.37 o                         
  -6   1   6          1.38          2.66         1.36 o                         
  -5   1   6          1.81          2.91         0.82 o                         
  -4   1   6         20.91         19.78         3.19 o                         
  -3   1   6         65.01         65.98        10.18 o                         
  -2   1   6          7.66          9.33         1.53 o                         
  -1   1   6          2.68          4.17         1.95 o                         
   0   1   6         22.72         30.72         5.87 o                         
   1   1   6         32.07         37.11         8.19 o                         
   2   1   6        109.87         55.55         8.37 o                         
   3   1   6         22.48         19.78         3.73 o                         
   4   1   6         56.97         53.29         8.25 o                         
   5   1   6          0.62          0.89         0.42 o                         
  -6   2   6          2.96          3.60         0.99 o                         
  -5   2   6         11.42         11.37         5.03 o                         
  -4   2   6          0.64          0.62         0.30 o                         
  -3   2   6         51.05         57.61         8.91 o                         
  -2   2   6         12.76         21.70         3.40 o                         
  -1   2   6         42.25         40.73         8.95 o                         
   0   2   6          0.17          1.26         0.57 o                         
   1   2   6         80.37         98.95        21.56 o                         
   2   2   6        198.47        132.43        29.28 o                         
   3   2   6         27.88         14.58         3.12 o                         
   4   2   6          3.36          5.66         1.30 o                         
  -6   3   6          0.18          0.83         0.46 o                         
  -5   3   6         52.40         53.18        11.66 o                         
  -4   3   6         69.46         69.52        10.66 o                         
  -3   3   6          2.02          2.58         0.54 o                         
  -2   3   6          3.36          4.34         1.16 o                         
  -1   3   6          7.37          7.82         1.86 o                         
   0   3   6         19.48         26.61         5.85 o                         
   1   3   6          5.05          7.78         1.89 o                         
   2   3   6         15.64         16.44         3.77 o                         
   3   3   6         51.48         18.99         7.00 o                         
   4   3   6          9.65         16.14         5.43 o                         
   5   3   6          3.45          4.31         1.12 o                         
  -6   4   6          2.76          3.08         2.25 o                         
  -5   4   6          1.95          1.89         0.66 o                         
  -4   4   6          0.28          0.73         0.38 o                         
  -3   4   6          1.18          1.98         0.71 o                         
  -2   4   6          7.89          7.38         1.80 o                         
  -1   4   6         12.62         13.33         3.54 o                         
   0   4   6         15.12         16.66         3.71 o                         
   1   4   6         17.77         21.32         4.78 o                         
   2   4   6          1.93          7.55         3.22 o                         
   3   4   6          4.64          4.77         2.83 o                         
   4   4   6          2.63          3.92         1.14 o                         
  -6   5   6          6.36          2.95         0.87 o                         
  -5   5   6          0.29          0.92         0.64 o                         
  -4   5   6          1.69          6.45         2.27 o                         
  -3   5   6         18.63         20.22         4.56 o                         
  -2   5   6          6.26          7.35         1.77 o                         
  -1   5   6         18.19         16.46         4.04 o                         
   0   5   6          0.91         13.94         3.12 o                         
   1   5   6          1.04          1.66         0.72 o                         
   3   5   6          3.12          2.14         1.88 o                         
   4   5   6          1.03          1.31         0.60 o                         
  -3   6   6         45.74         35.78         7.89 o                         
  -2   6   6         49.90         41.40         8.98 o                         
  -1   6   6          7.16          6.35         1.53 o                         
   0   6   6         13.47          7.78         1.84 o                         
   1   6   6          5.55          5.69         1.40 o                         
   2   6   6         16.66         16.83         3.82 o                         
   3   6   6          2.65          2.68         1.81 o                         
   4   6   6          0.43          0.89         0.87 o                         
  -6  -6   7          6.89          7.54         3.18 o                         
  -5  -6   7          8.25          6.03         1.53 o                         
  -4  -6   7          0.26          0.53         0.38 o                         
  -3  -6   7          0.38          0.49         0.39 o                         
  -2  -6   7         32.70         32.59         7.19 o                         
  -1  -6   7         22.33         17.03         4.18 o                         
   0  -6   7          0.43          6.19         2.16 o                         
   1  -6   7          0.78          0.99         0.53 o                         
   2  -6   7          1.02          1.61         0.68 o                         
   3  -6   7         41.85         30.90         6.87 o                         
   4  -6   7          6.00          3.07         2.35 o                         
   5  -6   7          1.14          1.18         0.62 o                         
  -7  -5   7          2.22          1.13         0.59 o                         
  -6  -5   7          0.62          0.90         0.47 o                         
  -4  -5   7          0.00          0.37         0.36 o                         
  -3  -5   7          7.59          7.51         1.85 o                         
  -2  -5   7          0.14          0.41         0.41 o                         
  -1  -5   7         17.68         18.40         4.16 o                         
   0  -5   7          1.24          2.65         1.23 o                         
   1  -5   7          5.54          5.56         2.05 o                         
   2  -5   7          0.94          0.91         0.56 o                         
   3  -5   7          0.00         19.07         9.89 o                         
   4  -5   7          0.65          1.38         0.70 o                         
   5  -5   7          1.36          2.56         1.38 o                         
  -7  -4   7          4.60          5.45         4.18 o                         
  -6  -4   7          3.65          4.26         0.90 o                         
  -5  -4   7          9.06         10.86         2.07 o                         
  -4  -4   7          0.29          1.37         2.38 o                         
  -3  -4   7          3.22          5.58         3.69 o                         
  -2  -4   7          9.82          7.63         1.89 o                         
  -1  -4   7         22.21         24.79         5.56 o                         
   0  -4   7         43.59         32.71         7.28 o                         
   1  -4   7          7.67          8.71         2.10 o                         
   2  -4   7          0.48          0.51         0.54 o                         
   3  -4   7         22.37         16.00         3.70 o                         
   4  -4   7          0.08          0.99         0.67 o                         
   5  -4   7          6.10          4.81         1.40 o                         
  -7  -3   7          0.85          8.87         2.18 o                         
  -6  -3   7          0.01          1.72         1.73 o                         
  -5  -3   7          2.58          1.96         0.50 o                         
  -4  -3   7         14.75         12.44         3.36 o                         
  -3  -3   7          9.51         20.46         6.02 o                         
  -2  -3   7          0.84          0.71         0.48 o                         
  -1  -3   7          5.33          6.91         1.72 o                         
   0  -3   7         30.63         46.87        10.78 o                         
   1  -3   7          0.36          1.01         0.54 o                         
   2  -3   7         22.43         23.96         5.36 o                         
   3  -3   7          0.73         11.32         2.73 o                         
   4  -3   7         33.68         21.00         5.43 o                         
   5  -3   7         19.04         15.32         3.63 o                         
   6  -3   7          0.23          0.59         0.48 o                         
  -7  -2   7          2.14          2.81         0.90 o                         
  -6  -2   7         43.87         22.89         9.65 o                         
  -5  -2   7          5.08          5.67         1.67 o                         
  -4  -2   7          7.90         10.23         2.23 o                         
  -3  -2   7          4.02          3.36         0.69 o                         
  -2  -2   7        118.58        101.62        22.12 o                         
  -1  -2   7         66.55         73.30        16.05 o                         
   0  -2   7         13.33         10.16         2.43 o                         
   1  -2   7          1.81          2.91         0.92 o                         
   2  -2   7          0.44          0.58         0.61 o                         
   3  -2   7         34.10         18.31         4.25 o                         
   4  -2   7          9.97          9.09         1.81 o                         
   5  -2   7         29.28         26.77         4.23 o                         
   6  -2   7          0.21          1.02         1.07 o                         
  -7  -1   7          0.62          0.61         0.46 o                         
  -6  -1   7         17.63         20.74         4.70 o                         
  -5  -1   7         20.87         17.32         3.60 o                         
  -4  -1   7         67.76         52.17         8.16 o                         
  -3  -1   7         32.45         40.31         6.22 o                         
  -2  -1   7         23.11         20.56         3.18 o                         
  -1  -1   7         40.73         40.76         7.32 o                         
   0  -1   7          5.79         46.81        10.32 o                         
   1  -1   7         14.64         21.08         4.79 o                         
   2  -1   7          0.38          1.03         0.70 o                         
   3  -1   7        124.89         70.94        13.69 o                         
   4  -1   7         41.28         27.00         5.77 o                         
   5  -1   7          1.71          1.36         0.38 o                         
   6  -1   7          0.03          0.47         0.32 o                         
  -7   0   7          3.74          4.94         1.31 o                         
  -6   0   7          1.37          3.75         1.31 o                         
  -5   0   7          1.65          2.65         0.59 o                         
  -4   0   7         42.42         43.97         8.44 o                         
  -3   0   7         40.04         35.74         7.40 o                         
  -2   0   7         17.77         18.84         2.94 o                         
  -1   0   7          7.36         10.20         1.67 o                         
   0   0   7         15.81         12.83         2.07 o                         
   1   0   7         27.88         37.42         8.31 o                         
   2   0   7         14.64         23.39         3.66 o                         
   3   0   7          4.60          6.73         6.38 o                         
   4   0   7          0.09          0.95         0.29 o                         
   5   0   7          0.36          0.33         0.25 o                         
   6   0   7          4.96          7.44         5.48 o                         
  -7   1   7          0.66          1.30         0.55 o                         
  -6   1   7          2.79          3.38         0.96 o                         
  -5   1   7         12.96         12.18         2.00 o                         
  -4   1   7          0.44          0.73         0.30 o                         
  -3   1   7          0.15          0.99         0.35 o                         
  -2   1   7          1.40          2.95         1.21 o                         
  -1   1   7          0.66          2.62         0.66 o                         
   0   1   7         34.26         35.68         5.56 o                         
   1   1   7         23.11         29.96         6.69 o                         
   2   1   7          2.37          2.89         2.38 o                         
   3   1   7         15.23         15.25         7.58 o                         
   4   1   7          4.68          6.00         1.04 o                         
   5   1   7          1.52          1.81         0.52 o                         
   6   1   7          0.24          0.32         0.31 o                         
  -7   2   7         20.46         20.67         4.65 o                         
  -6   2   7          0.01          0.84         0.75 o                         
  -5   2   7          0.01          0.73         1.12 o                         
  -4   2   7          0.79          1.62         0.48 o                         
  -3   2   7         12.22         15.11         2.38 o                         
  -2   2   7          0.57          1.53         1.08 o                         
  -1   2   7         15.61         20.15         5.95 o                         
   0   2   7         18.58         18.11         4.06 o                         
   1   2   7          0.82          1.80         0.70 o                         
   2   2   7         24.66         28.56         6.39 o                         
   3   2   7          1.13          1.76         1.29 o                         
   4   2   7          2.79          5.32         1.65 o                         
   5   2   7          3.66          4.64         2.12 o                         
   6   2   7          0.70          3.47         2.84 o                         
  -7   3   7          2.82          1.88         0.65 o                         
  -6   3   7         17.35         15.72         3.52 o                         
  -5   3   7          0.27          1.05         0.42 o                         
  -4   3   7         17.18         17.00         2.70 o                         
  -3   3   7          1.36          2.38         0.53 o                         
  -2   3   7         10.03         14.49         3.36 o                         
  -1   3   7        100.64        115.86        25.17 o                         
   0   3   7          1.16          8.20         1.98 o                         
   1   3   7         10.45         11.52         2.72 o                         
   2   3   7          1.30          1.34         0.68 o                         
   3   3   7          5.24          3.99         2.82 o                         
   4   3   7          5.46          6.15         2.65 o                         
   5   3   7          1.78          1.70         0.49 o                         
   6   3   7          0.07          4.88         1.27 o                         
  -7   4   7          3.58          4.81         3.35 o                         
  -6   4   7          0.03          0.76         0.74 o                         
  -5   4   7          1.77          1.33         0.50 o                         
  -4   4   7          0.47          1.39         0.47 o                         
  -3   4   7         19.32         33.47         8.01 o                         
  -2   4   7          6.48          9.65         2.29 o                         
  -1   4   7         14.61         16.81         3.78 o                         
   0   4   7          0.09          1.17         0.57 o                         
   2   4   7          0.70          1.43         1.84 o                         
   3   4   7          0.61          2.83         0.95 o                         
   4   4   7         10.52          8.04         2.66 o                         
   5   4   7          0.08          0.08         0.64 o                         
   6   4   7          0.05          1.31         0.74 o                         
  -7   5   7          1.20          1.43         1.65 o                         
  -5   5   7          1.21          4.17         1.49 o                         
  -4   5   7          1.61          3.83         1.07 o                         
  -3   5   7          4.91          6.00         1.52 o                         
  -2   5   7          1.09          1.54         0.61 o                         
  -1   5   7          2.01          5.91         1.48 o                         
   0   5   7          4.97          5.85         1.56 o                         
   1   5   7          0.29          0.42         0.40 o                         
   2   5   7          9.40         13.66         3.17 o                         
   3   5   7          8.55          7.81         1.94 o                         
   4   5   7          1.26          3.05         0.98 o                         
   5   5   7          1.74          1.12         0.84 o                         
  -7   6   7          2.39          1.69         0.64 o                         
  -6   6   7          0.80          0.90         0.68 o                         
  -4   6   7          0.56          0.66         0.43 o                         
  -3   6   7          0.09          0.28         0.35 o                         
  -2   6   7          1.61          2.87         0.85 o                         
  -1   6   7          0.18          0.90         0.86 o                         
   0   6   7          2.85          4.10         1.11 o                         
   1   6   7          3.76          3.40         0.95 o                         
   2   6   7          2.81          2.69         1.57 o                         
   3   6   7          0.00          1.43         1.80 o                         
   4   6   7          2.50          3.18         0.96 o                         
   5   6   7          6.88          3.12         1.32 o                         
  -4   7   7          2.09          0.97         0.49 o                         
  -3   7   7          0.08          1.12         0.49 o                         
  -2   7   7          1.37          1.02         0.96 o                         
  -1   7   7          4.64          5.40         1.36 o                         
   0   7   7          0.40          0.11         0.31 o                         
   1   7   7          4.59          5.39         1.35 o                         
   2   7   7          2.79          3.07         1.08 o                         
   3   7   7          2.86          2.28         0.73 o                         
   4   7   7          2.35          3.45         1.00 o                         
   5   7   7          1.43          1.70         0.90 o                         
  -7  -7   8          2.62          2.04         0.74 o                         
  -6  -7   8          2.59          2.76         0.91 o                         
  -5  -7   8          0.01          0.66         0.95 o                         
  -4  -7   8          0.08          1.22         1.03 o                         
  -2  -7   8          0.22          1.24         0.54 o                         
  -1  -7   8          2.28          1.78         0.74 o                         
   0  -7   8          0.04          3.72         1.09 o                         
   1  -7   8          1.05          1.43         0.61 o                         
   2  -7   8          0.02          0.09         0.43 o                         
   3  -7   8          0.04          2.27         2.00 o                         
   4  -7   8          2.78          4.16         1.67 o                         
   5  -7   8          3.78          2.84         0.91 o                         
   6  -7   8          0.44          0.24         0.61 o                         
  -8  -6   8          0.16          0.40         0.66 o                         
  -7  -6   8          0.33          0.21         0.38 o                         
  -6  -6   8          0.05          1.23         0.56 o                         
  -5  -6   8          3.76          2.69         0.88 o                         
  -4  -6   8          0.02          0.48         0.40 o                         
  -3  -6   8          2.56          1.10         1.19 o                         
  -2  -6   8          0.00          0.01         0.31 o                         
  -1  -6   8          2.60          2.22         0.75 o                         
   0  -6   8          0.83          1.23         0.61 o                         
   1  -6   8          0.95          2.44         0.82 o                         
   2  -6   8          0.68          3.70         4.41 o                         
   3  -6   8         22.03         18.76         4.30 o                         
   4  -6   8          5.13          4.72         1.35 o                         
   5  -6   8          0.73          1.37         0.79 o                         
   6  -6   8          0.76          0.71         0.74 o                         
  -8  -5   8          1.35          0.99         0.56 o                         
  -7  -5   8          0.05          0.46         0.35 o                         
  -6  -5   8          1.54          1.87         0.71 o                         
  -5  -5   8          1.00          1.32         0.61 o                         
  -4  -5   8          4.31          5.45         1.42 o                         
  -3  -5   8          1.66         10.14         2.40 o                         
  -2  -5   8          0.30          0.81         0.48 o                         
  -1  -5   8          1.69          5.31         4.27 o                         
   0  -5   8          6.17          9.80         2.35 o                         
   1  -5   8          6.17          5.72         1.51 o                         
   2  -5   8          0.47          1.11         0.66 o                         
   3  -5   8         14.28         12.39         2.99 o                         
   4  -5   8          0.02          5.70         1.60 o                         
   5  -5   8          0.21          0.70         0.56 o                         
   6  -5   8          1.47          2.02         1.12 o                         
  -8  -4   8          0.07          2.65         2.05 o                         
  -7  -4   8          1.11          1.57         0.86 o                         
  -6  -4   8          0.07          0.93         0.53 o                         
  -5  -4   8          1.06          1.80         0.60 o                         
  -4  -4   8          8.75          5.26         1.41 o                         
  -3  -4   8          0.34          5.08         1.35 o                         
  -2  -4   8          1.48          2.74         0.85 o                         
  -1  -4   8          0.00          0.79         0.53 o                         
   0  -4   8          0.02          1.21         0.62 o                         
   1  -4   8          0.08          0.66         0.49 o                         
   2  -4   8          5.06          3.93         1.21 o                         
   3  -4   8          3.13          4.43         1.31 o                         
   4  -4   8          2.94          9.95         7.08 o                         
   5  -4   8          0.18          0.56         0.58 o                         
   6  -4   8          2.33          1.78         1.10 o                         
   7  -4   8          0.02          0.37         0.57 o                         
  -8  -3   8          0.67          1.53         0.68 o                         
  -7  -3   8          0.57          3.49         0.87 o                         
  -6  -3   8          1.72          1.59         1.17 o                         
  -5  -3   8         13.89         11.76         1.95 o                         
  -4  -3   8         23.17         21.18         3.32 o                         
  -3  -3   8          0.46          0.64         0.47 o                         
  -2  -3   8          0.72          1.22         0.58 o                         
  -1  -3   8          9.16          9.31         2.56 o                         
   0  -3   8          4.11         33.91         8.76 o                         
   1  -3   8          0.32          0.83         0.96 o                         
   2  -3   8          0.69          2.07         0.83 o                         
   3  -3   8          0.41          0.91         0.68 o                         
   4  -3   8          6.71         10.72         2.67 o                         
   5  -3   8          2.86          2.48         0.95 o                         
   6  -3   8          0.05          1.16         0.51 o                         
   7  -3   8          0.04          0.58         0.74 o                         
  -8  -2   8          6.27          6.58         1.73 o                         
  -7  -2   8          0.60          1.96         0.74 o                         
  -6  -2   8          7.06          7.81         1.69 o                         
  -5  -2   8          0.42          1.82         0.50 o                         
  -4  -2   8         13.20         13.09         2.09 o                         
  -3  -2   8          0.06          1.54         0.87 o                         
  -2  -2   8         34.48         38.86         8.64 o                         
  -1  -2   8         24.74         28.54         6.39 o                         
   0  -2   8          2.78          1.87         0.77 o                         
   1  -2   8          5.00          5.57         1.50 o                         
   2  -2   8          5.35          5.03         1.47 o                         
   3  -2   8         20.03         16.68         3.93 o                         
   4  -2   8          1.39         14.77         3.51 o                         
   5  -2   8          3.44          4.08         0.81 o                         
   6  -2   8          0.28          0.37         0.30 o                         
   7  -2   8          0.05          1.33         1.21 o                         
  -8  -1   8          0.29          0.62         0.62 o                         
  -7  -1   8          1.33          1.00         0.52 o                         
  -6  -1   8          2.49          2.30         0.81 o                         
  -5  -1   8          0.13          0.87         0.38 o                         
  -4  -1   8          0.16          1.90         1.19 o                         
  -3  -1   8          8.66          8.71         1.46 o                         
  -2  -1   8         14.07         15.43         2.45 o                         
  -1  -1   8          6.13          9.00         1.76 o                         
   0  -1   8          8.39         13.25         3.14 o                         
   1  -1   8         21.96         25.87         5.84 o                         
   2  -1   8         40.29         55.68        12.32 o                         
   3  -1   8         30.54         25.34         4.62 o                         
   4  -1   8         11.72         10.64         1.78 o                         
   5  -1   8          0.05          0.18         0.21 o                         
   6  -1   8          1.31          3.94         2.42 o                         
   7  -1   8          0.04          0.57         0.40 o                         
  -8   0   8          4.05          3.56         1.24 o                         
  -7   0   8          0.78         12.53         7.64 o                         
  -6   0   8          0.08          1.15         0.51 o                         
  -5   0   8          3.82          5.87         1.05 o                         
  -4   0   8          0.08          0.37         0.28 o                         
  -3   0   8          0.02          2.43         1.14 o                         
  -2   0   8         12.05         13.90         2.30 o                         
  -1   0   8          0.00          0.90         0.31 o                         
   0   0   8         77.94         88.52        13.58 o                         
   1   0   8          0.25          0.55         0.51 o                         
   2   0   8         13.63         15.87         2.51 o                         
   3   0   8          0.47          1.01         0.27 o                         
   4   0   8          0.19          0.57         1.08 o                         
   5   0   8         11.44         10.02         1.66 o                         
   6   0   8          0.01          0.64         0.34 o                         
   7   0   8          0.37          0.86         0.63 o                         
  -8   1   8          1.40          1.69         0.64 o                         
  -7   1   8          0.60          1.02         0.49 o                         
  -6   1   8          0.19          0.85         0.33 o                         
  -5   1   8          0.79          1.55         0.43 o                         
  -4   1   8          5.70          7.91         1.30 o                         
  -3   1   8          0.13          0.81         0.33 o                         
  -2   1   8          9.70         13.30         2.07 o                         
  -1   1   8         17.57         20.69         3.27 o                         
   0   1   8          0.26          1.32         3.94 o                         
   1   1   8          5.85          7.02         1.79 o                         
   2   1   8          0.07          0.74         0.24 o                         
   3   1   8          0.37          1.41         1.31 o                         
   4   1   8          3.75          4.08         1.33 o                         
   5   1   8          1.33          2.06         0.53 o                         
   6   1   8          2.62          3.23         0.74 o                         
   7   1   8          0.01          0.30         0.34 o                         
  -8   2   8          4.87          9.88         2.37 o                         
  -7   2   8          0.08          0.19         0.32 o                         
  -6   2   8          1.72          2.03         1.40 o                         
  -5   2   8          0.05          0.74         0.93 o                         
  -4   2   8         28.03         26.92         4.15 o                         
  -3   2   8          0.45          1.42         0.90 o                         
  -2   2   8          4.93          6.37         1.91 o                         
  -1   2   8          6.26         10.49         2.56 o                         
   0   2   8         17.33         12.01         2.82 o                         
   1   2   8         10.70         10.66         2.55 o                         
   2   2   8          2.03          3.29         1.09 o                         
   3   2   8          0.05          1.51         2.58 o                         
   4   2   8          4.82          3.68         2.58 o                         
   5   2   8          8.25          6.56         1.70 o                         
   6   2   8          0.82          1.34         1.45 o                         
   7   2   8          0.00          0.43         0.53 o                         
  -8   3   8          0.53          1.18         1.62 o                         
  -7   3   8          1.56          1.38         0.58 o                         
  -6   3   8         52.50         31.69        14.18 o                         
  -5   3   8         30.77         29.43         4.63 o                         
  -4   3   8          4.09          6.53         1.14 o                         
  -3   3   8          1.17          1.99         0.46 o                         
  -2   3   8          1.65          2.21         2.06 o                         
  -1   3   8         35.18         43.81         9.67 o                         
   0   3   8          0.28          0.23         0.45 o                         
   1   3   8          4.97          7.36         1.86 o                         
   2   3   8          8.82         11.27         2.74 o                         
   3   3   8         27.89         26.91         6.07 o                         
   4   3   8          3.48          4.51         1.35 o                         
   5   3   8          0.44          0.62         0.29 o                         
   6   3   8          2.75          3.02         2.39 o                         
   7   3   8          0.46          1.30         0.53 o                         
  -8   4   8          0.20          0.75         0.92 o                         
  -7   4   8          6.33          7.17         1.79 o                         
  -6   4   8         10.19          4.72         3.53 o                         
  -5   4   8          5.19          5.96         1.08 o                         
  -4   4   8          0.24          0.92         0.60 o                         
  -3   4   8          2.79          3.08         0.94 o                         
  -2   4   8          4.56          8.40         2.07 o                         
  -1   4   8          9.81          9.88         2.38 o                         
   0   4   8          0.00          3.04         1.80 o                         
   1   4   8          1.59          1.72         0.71 o                         
   2   4   8          0.66          1.45         0.71 o                         
   3   4   8          4.68          6.11         1.64 o                         
   4   4   8          2.99          2.32         0.88 o                         
   5   4   8          0.50          1.25         1.17 o                         
   6   4   8          2.41          3.21         1.22 o                         
   7   4   8          0.40          0.62         0.41 o                         
  -8   5   8          0.06          0.53         0.44 o                         
  -7   5   8          3.05          5.66         4.24 o                         
  -6   5   8          0.11          0.25         0.33 o                         
  -5   5   8          1.12          1.91         0.96 o                         
  -4   5   8          2.08          2.62         0.87 o                         
  -3   5   8          1.50          4.69         1.97 o                         
  -2   5   8          0.07          0.44         0.44 o                         
   0   5   8          1.63          2.10         1.03 o                         
   1   5   8          0.44          0.62         0.46 o                         
   2   5   8          6.08          7.30         1.86 o                         
   3   5   8          2.29          2.96         0.95 o                         
   4   5   8          0.07          2.03         0.77 o                         
   5   5   8          3.13          2.05         1.03 o                         
   7   5   8          0.05          0.54         0.55 o                         
  -8   6   8          0.89          0.97         0.52 o                         
  -7   6   8          0.22          0.55         0.41 o                         
  -6   6   8          0.52          0.59         0.60 o                         
  -5   6   8          1.39          3.13         1.67 o                         
  -4   6   8         10.53         14.28         3.35 o                         
  -3   6   8          9.19          9.66         2.33 o                         
  -2   6   8          0.46          1.06         0.77 o                         
  -1   6   8          1.30          2.01         1.28 o                         
   0   6   8          4.13          3.27         3.08 o                         
   1   6   8          1.36          1.35         0.55 o                         
   2   6   8          0.15          0.37         0.42 o                         
   3   6   8          0.02          0.71         0.45 o                         
   4   6   8          4.23          2.61         0.84 o                         
   5   6   8          5.32          7.09         1.80 o                         
  -8   7   8          0.06          0.49         0.44 o                         
  -7   7   8          0.71          0.75         0.66 o                         
  -5   7   8          0.43          1.01         0.80 o                         
  -4   7   8          0.24          0.66         0.46 o                         
  -3   7   8          2.45          2.05         0.72 o                         
  -2   7   8          5.09          4.22         1.16 o                         
  -1   7   8          6.17          4.84         1.28 o                         
   0   7   8          0.91          3.41         3.22 o                         
   1   7   8          0.20          0.51         0.40 o                         
   2   7   8          1.10          1.94         0.78 o                         
   3   7   8          1.22          2.10         0.70 o                         
   4   7   8          0.47          1.70         0.94 o                         
   5   7   8          3.98          2.92         1.99 o                         
  -8   8   8          0.00          0.07         0.45 o                         
  -5   8   8          4.94          5.38         2.02 o                         
  -4   8   8          0.88          1.27         0.59 o                         
  -3   8   8          0.15          0.63         0.45 o                         
  -2   8   8          2.76          4.16         1.15 o                         
  -1   8   8          6.55          8.03         4.03 o                         
   0   8   8          0.26          0.21         0.33 o                         
   1   8   8          0.19          0.35         0.36 o                         
   2   8   8          0.51          0.95         0.56 o                         
   3   8   8          6.04          5.05         1.33 o                         
   4   8   8          4.13          3.97         1.27 o                         
   5   8   8          0.14          0.27         0.38 o                         
  -8  -8   9          0.49          0.42         0.44 o                         
  -7  -8   9          1.08          1.00         0.56 o                         
  -6  -8   9          0.38          1.05         0.56 o                         
  -5  -8   9          0.01          0.66         0.88 o                         
  -4  -8   9          2.47          2.96         0.96 o                         
  -3  -8   9          0.32          0.28         0.40 o                         
  -2  -8   9          7.71          7.94         1.98 o                         
  -1  -8   9          5.36          6.73         1.76 o                         
   0  -8   9          2.77          1.18         0.58 o                         
   1  -8   9          1.76          1.57         0.66 o                         
   2  -8   9          0.15          0.28         0.43 o                         
   3  -8   9         11.12          7.24         7.86 o                         
   4  -8   9          0.00          2.57         0.88 o                         
   5  -8   9          5.93          3.74         1.13 o                         
   6  -8   9          1.20          0.82         0.58 o                         
  -8  -7   9          0.07          0.27         0.40 o                         
  -7  -7   9          0.33          0.49         0.46 o                         
  -6  -7   9          3.68          6.18         7.10 o                         
  -5  -7   9          0.99          1.39         0.62 o                         
  -4  -7   9          0.01          3.35         1.05 o                         
  -3  -7   9          2.34          7.93         1.98 o                         
  -2  -7   9          1.24          1.53         2.11 o                         
  -1  -7   9          3.06          1.82         0.73 o                         
   0  -7   9          0.04          0.53         0.48 o                         
   1  -7   9          0.13          0.46         0.44 o                         
   2  -7   9          0.04          0.32         0.46 o                         
   3  -7   9          9.99          5.83         1.58 o                         
   4  -7   9          3.07          3.12         1.29 o                         
   5  -7   9          0.86          1.66         0.71 o                         
   6  -7   9          0.34          0.33         0.50 o                         
  -9  -6   9          0.05          0.54         0.57 o                         
  -8  -6   9          0.14          0.55         0.46 o                         
  -7  -6   9          0.36          0.47         0.43 o                         
  -6  -6   9          0.32          0.80         0.52 o                         
  -5  -6   9          1.28          0.67         0.49 o                         
  -4  -6   9          0.65          1.51         0.67 o                         
  -3  -6   9          0.26          0.86         1.18 o                         
  -2  -6   9          0.19          2.26         0.79 o                         
  -1  -6   9          1.24          1.13         0.67 o                         
   0  -6   9          0.02          5.36         4.08 o                         
   1  -6   9          1.63          3.28         1.00 o                         
   2  -6   9          3.69          4.11         1.21 o                         
   3  -6   9          0.78          3.03         1.10 o                         
   4  -6   9          0.19          2.99         1.27 o                         
   5  -6   9          0.04          1.18         1.38 o                         
   6  -6   9          1.10          1.12         0.66 o                         
  -9  -5   9          9.47          4.12         1.20 o                         
  -8  -5   9          1.69          1.48         0.55 o                         
  -7  -5   9          0.11          0.68         0.34 o                         
  -6  -5   9          0.15          1.34         0.64 o                         
  -5  -5   9          1.28          0.58         0.46 o                         
  -4  -5   9          2.31          2.56         0.89 o                         
  -3  -5   9          1.45         20.45         4.65 o                         
  -2  -5   9          0.59          1.17         0.58 o                         
  -1  -5   9          1.02          1.43         0.64 o                         
   0  -5   9          0.84          0.89         0.56 o                         
   1  -5   9          0.40          0.69         0.50 o                         
   2  -5   9          0.63          0.97         0.62 o                         
   3  -5   9          1.90          2.57         0.95 o                         
   4  -5   9          4.30          5.59         2.41 o                         
   5  -5   9          5.15          5.47         2.43 o                         
   6  -5   9          0.16          0.97         0.63 o                         
   8  -5   9          0.29          0.33         0.59 o                         
  -9  -4   9          6.43          5.65         1.52 o                         
  -8  -4   9          1.70          1.26         0.51 o                         
  -7  -4   9          0.82          1.16         0.53 o                         
  -6  -4   9          0.05          0.55         0.31 o                         
  -5  -4   9          0.44          0.89         0.41 o                         
  -4  -4   9         25.56         28.40         6.40 o                         
  -3  -4   9          1.91         21.30         4.77 o                         
  -2  -4   9          0.32          0.23         0.39 o                         
  -1  -4   9          3.74          4.88         4.70 o                         
   0  -4   9          7.54          5.09         1.42 o                         
   1  -4   9          3.54          2.30         0.85 o                         
   2  -4   9          0.86          0.58         0.57 o                         
   3  -4   9          0.59          0.77         0.75 o                         
   4  -4   9         15.00         11.33         2.78 o                         
   5  -4   9         17.22         12.20         2.97 o                         
   6  -4   9          0.29          0.43         0.55 o                         
   7  -4   9          0.54          0.72         0.65 o                         
   8  -4   9          0.05          0.07         0.32 o                         
  -9  -3   9          0.04          0.57         0.54 o                         
  -8  -3   9          0.60          1.82         0.72 o                         
  -7  -3   9          2.44          4.65         0.90 o                         
  -6  -3   9          0.03          0.89         1.75 o                         
  -5  -3   9          3.30          3.00         4.22 o                         
  -4  -3   9          0.30          0.66         0.74 o                         
  -3  -3   9          0.33          0.54         0.46 o                         
  -2  -3   9          1.59          3.45         1.21 o                         
  -1  -3   9          2.37          2.80         0.92 o                         
   0  -3   9          0.03          9.16         2.26 o                         
   1  -3   9          0.32          2.39         0.87 o                         
   2  -3   9          0.71          1.66         0.79 o                         
   3  -3   9          8.26          3.13         1.15 o                         
   4  -3   9          2.41          5.12         1.53 o                         
   5  -3   9          3.13          3.27         1.11 o                         
   6  -3   9          2.21          2.44         0.72 o                         
   7  -3   9          0.05          0.55         0.38 o                         
   8  -3   9          0.24          0.99         0.47 o                         
  -9  -2   9          1.18          0.93         0.64 o                         
  -8  -2   9         24.51         29.34         6.60 o                         
  -7  -2   9          8.38          6.40         1.17 o                         
  -6  -2   9          0.58          1.40         0.50 o                         
  -5  -2   9          0.05          2.42         2.58 o                         
  -4  -2   9          0.02          1.77         1.42 o                         
  -3  -2   9         24.00         21.10         3.36 o                         
  -2  -2   9          7.79         11.73         2.80 o                         
  -1  -2   9          0.24          0.73         0.53 o                         
   0  -2   9          4.36         14.28         3.39 o                         
   1  -2   9          0.54          0.63         0.53 o                         
   2  -2   9          0.01          1.29         0.74 o                         
   3  -2   9          0.05         18.68         4.44 o                         
   4  -2   9          4.06          7.28         1.96 o                         
   5  -2   9          1.21          1.11         0.33 o                         
   6  -2   9          7.13          6.24         1.12 o                         
   7  -2   9          1.97          5.69         5.94 o                         
   8  -2   9          0.36          0.93         0.62 o                         
  -9  -1   9          4.88          6.48         1.69 o                         
  -8  -1   9          0.98          1.75         0.66 o                         
  -7  -1   9          2.96          3.20         0.69 o                         
  -6  -1   9          0.60          1.68         0.47 o                         
  -5  -1   9          5.46          5.76         1.07 o                         
  -4  -1   9          6.93          7.93         1.37 o                         
  -3  -1   9         20.26         15.07         2.51 o                         
  -2  -1   9          7.00         10.02         1.75 o                         
  -1  -1   9          6.29          6.91         1.36 o                         
   0  -1   9          8.44         10.11         2.50 o                         
   1  -1   9          0.08          0.68         0.53 o                         
   2  -1   9         11.19         10.73         2.66 o                         
   3  -1   9          1.07         11.87         2.92 o                         
   4  -1   9          1.17          1.31         2.30 o                         
   5  -1   9          0.07          0.47         0.47 o                         
   6  -1   9          5.98          5.28         1.00 o                         
   7  -1   9          2.92          3.07         0.85 o                         
   8  -1   9          0.00          0.35         0.35 o                         
  -9   0   9         15.13         13.43         6.05 o                         
  -8   0   9          5.73          2.48         0.83 o                         
  -7   0   9          0.07          0.83         0.41 o                         
  -6   0   9          0.03          0.76         0.58 o                         
  -5   0   9         14.52         14.27         7.15 o                         
  -4   0   9         29.89         21.93         6.18 o                         
  -3   0   9          0.53          1.04         0.37 o                         
  -2   0   9          3.25          3.77         0.73 o                         
  -1   0   9          0.00          0.44         0.28 o                         
   0   0   9         34.07         16.38         2.62 o                         
   1   0   9          8.46         11.37         2.75 o                         
   2   0   9          1.14          1.64         0.41 o                         
   3   0   9          2.23          1.80         1.61 o                         
   4   0   9          6.10          5.54         0.99 o                         
   5   0   9         18.50         15.61         2.47 o                         
   6   0   9          2.82          2.25         0.53 o                         
   7   0   9          0.49          1.05         0.46 o                         
   8   0   9          0.03          0.72         0.50 o                         
  -9   1   9          0.28          1.47         0.81 o                         
  -8   1   9          0.43          2.09         2.61 o                         
  -7   1   9          0.22          0.50         0.35 o                         
  -6   1   9          4.66          5.96         2.42 o                         
  -5   1   9          1.23          1.17         0.39 o                         
  -4   1   9          6.86          8.15         1.39 o                         
  -3   1   9          0.78          0.99         0.36 o                         
  -2   1   9          0.03          1.16         1.66 o                         
  -1   1   9          0.07          3.79         0.92 o                         
   0   1   9          8.15         16.07         7.24 o                         
   1   1   9          0.16          2.18         1.05 o                         
   2   1   9          0.09          0.99         0.48 o                         
   3   1   9          2.24          4.45         4.64 o                         
   4   1   9          0.07          0.78         0.61 o                         
   5   1   9          1.68          2.30         0.67 o                         
   6   1   9          0.47          0.41         0.26 o                         
   7   1   9          0.22          0.30         0.29 o                         
   8   1   9          0.21          0.23         0.29 o                         
  -9   2   9          0.24          0.96         0.75 o                         
  -8   2   9          0.16          0.48         0.44 o                         
  -7   2   9          0.73          0.66         0.50 o                         
  -6   2   9          6.17          7.55         1.54 o                         
  -5   2   9          2.22          1.46         0.43 o                         
  -4   2   9          3.51          3.23         0.68 o                         
  -3   2   9          0.21          0.79         0.55 o                         
  -2   2   9          0.11          1.02         1.24 o                         
  -1   2   9          0.18          0.78         0.30 o                         
   0   2   9          1.85          5.42         1.73 o                         
   1   2   9          0.07          1.18         0.65 o                         
   2   2   9          7.15          8.91         2.30 o                         
   3   2   9          3.77          1.53         0.56 o                         
   4   2   9          3.83          3.20         0.62 o                         
   5   2   9          1.09          2.52         0.82 o                         
   6   2   9          1.06          1.71         0.67 o                         
   7   2   9          0.03          0.78         0.39 o                         
   8   2   9          0.05          0.25         0.31 o                         
  -9   3   9          0.52          0.69         0.48 o                         
  -8   3   9          3.89          3.65         1.31 o                         
  -7   3   9         14.54          9.85         4.13 o                         
  -6   3   9          0.00          0.53         0.37 o                         
  -5   3   9          2.38          3.45         0.74 o                         
  -4   3   9          0.00          0.76         0.31 o                         
  -3   3   9         18.17         16.55         2.68 o                         
  -2   3   9         14.62         18.20         3.26 o                         
  -1   3   9          1.18          2.91         3.30 o                         
   0   3   9          8.25          8.24         2.08 o                         
   1   3   9          5.99          6.50         1.74 o                         
   2   3   9          4.24          8.53         2.56 o                         
   3   3   9          1.66          4.43         2.76 o                         
   4   3   9          0.01          1.02         1.12 o                         
   5   3   9          0.05          0.66         0.53 o                         
   6   3   9          6.10          4.93         0.96 o                         
   7   3   9          2.04          2.95         1.51 o                         
   8   3   9          1.33          1.44         0.57 o                         
  -9   4   9         17.88         25.86         5.89 o                         
  -8   4   9          6.56          5.40         1.43 o                         
  -7   4   9          2.93          3.53         1.39 o                         
  -6   4   9          0.44          0.90         0.46 o                         
  -5   4   9          3.24          4.74         1.34 o                         
  -4   4   9         23.27         23.79         3.76 o                         
  -3   4   9          0.40          1.01         0.42 o                         
  -2   4   9         23.92         20.86         4.78 o                         
  -1   4   9          7.82          7.12         1.84 o                         
   0   4   9          9.64          7.33         1.90 o                         
   1   4   9          0.10          1.00         0.58 o                         
   2   4   9          3.83          4.00         1.21 o                         
   3   4   9          0.24          2.11         0.88 o                         
   4   4   9          1.41          1.28         0.67 o                         
   5   4   9          3.23          4.59         1.35 o                         
   6   4   9          6.00          3.61         1.25 o                         
   7   4   9          3.37          3.24         0.93 o                         
   8   4   9          0.42          1.78         0.78 o                         
  -9   5   9          4.27          9.46         7.50 o                         
  -8   5   9          4.62          5.51         1.47 o                         
  -7   5   9          0.82          1.04         0.50 o                         
  -6   5   9          0.40          0.81         0.36 o                         
  -5   5   9          3.93          5.73         1.03 o                         
  -4   5   9         22.43         23.11         7.03 o                         
  -3   5   9         10.27         10.23         2.53 o                         
  -2   5   9          1.02          2.04         0.78 o                         
  -1   5   9          0.28          2.69         2.12 o                         
   0   5   9         14.63         16.34         3.72 o                         
   1   5   9          1.79          2.37         0.82 o                         
   2   5   9          0.67          0.86         0.60 o                         
   3   5   9          0.01          2.21         0.83 o                         
   4   5   9          2.29          3.10         3.45 o                         
   5   5   9         15.82         10.98         2.65 o                         
   6   5   9          0.78          0.92         0.59 o                         
   7   5   9          0.00          0.40         0.45 o                         
   8   5   9          0.01          0.34         0.48 o                         
  -9   6   9          0.01          0.60         0.47 o                         
  -8   6   9          0.54          0.75         0.49 o                         
  -7   6   9          0.02          0.56         0.42 o                         
  -6   6   9          1.41          1.11         0.42 o                         
  -5   6   9          0.16          0.86         0.58 o                         
  -4   6   9          1.07          1.49         1.66 o                         
  -3   6   9          3.28          2.24         0.81 o                         
  -2   6   9          3.11          4.52         1.27 o                         
  -1   6   9          2.35          3.56         2.11 o                         
   0   6   9          0.24          0.79         0.70 o                         
   1   6   9          0.41          0.82         0.50 o                         
   2   6   9          0.46          2.95         4.17 o                         
   3   6   9          0.13          0.89         0.57 o                         
   4   6   9          0.21          0.42         0.44 o                         
   5   6   9          0.48          0.85         0.56 o                         
   6   6   9          0.00          0.18         0.41 o                         
  -9   7   9          0.21          0.45         0.43 o                         
  -8   7   9          0.32          0.84         0.50 o                         
  -7   7   9          1.94          1.21         0.80 o                         
  -6   7   9          2.50          2.78         1.32 o                         
  -5   7   9          3.03          2.91         0.96 o                         
  -4   7   9          0.10          0.74         1.32 o                         
  -3   7   9          2.94          3.49         1.07 o                         
  -2   7   9          2.60          3.42         1.03 o                         
  -1   7   9          0.01          0.50         0.44 o                         
   0   7   9          0.03          2.21         0.80 o                         
   1   7   9          0.16          0.53         0.49 o                         
   2   7   9          3.58          5.58         1.49 o                         
   3   7   9          1.22          3.00         2.78 o                         
   4   7   9          0.05          0.17         0.35 o                         
   5   7   9          0.02          0.19         0.39 o                         
   6   7   9          0.01          0.17         0.39 o                         
  -9   8   9          0.31          1.22         0.92 o                         
  -8   8   9          0.35          0.63         0.67 o                         
  -6   8   9          0.01          0.24         0.58 o                         
  -5   8   9          0.44          0.72         0.69 o                         
  -4   8   9          0.29          0.36         0.41 o                         
  -3   8   9          1.73          3.03         0.96 o                         
  -2   8   9          2.43          1.40         0.63 o                         
  -1   8   9          0.47          1.01         0.52 o                         
   0   8   9          0.31          0.35         0.39 o                         
   1   8   9          0.00          0.22         0.34 o                         
   2   8   9          1.97          2.85         0.90 o                         
   3   8   9          0.33          0.73         0.47 o                         
   4   8   9          0.27          0.50         0.40 o                         
   5   8   9          0.00          0.12         0.36 o                         
   6   8   9          0.29          0.64         0.68 o                         
  -5   9   9          0.68          0.93         0.50 o                         
  -4   9   9          5.50          6.95         1.77 o                         
  -3   9   9          0.38          1.44         1.63 o                         
  -2   9   9          2.16          2.37         0.80 o                         
  -1   9   9          1.20          1.15         0.54 o                         
   0   9   9          4.12          4.69         1.24 o                         
   1   9   9          1.35          1.83         1.05 o                         
   2   9   9          0.02          0.15         0.33 o                         
   3   9   9          0.11          0.28         0.35 o                         
   4   9   9          0.34          0.27         0.34 o                         
  -7  -9  10          0.15          0.13         0.66 o                         
  -6  -9  10          3.30          3.74         1.26 o                         
  -5  -9  10          0.19          0.70         0.51 o                         
  -4  -9  10          2.09          3.01         1.28 o                         
  -3  -9  10          0.24          0.58         0.48 o                         
  -2  -9  10          0.49          0.70         0.48 o                         
  -1  -9  10          2.12          3.75         1.12 o                         
   0  -9  10          0.84          0.64         0.49 o                         
   1  -9  10          0.77          0.73         0.49 o                         
   2  -9  10          0.42          0.58         0.52 o                         
   3  -9  10          2.11          2.38         0.87 o                         
   4  -9  10          0.19          0.17         0.43 o                         
  -7  -8  10          3.80          3.42         1.21 o                         
  -6  -8  10          0.20          0.70         0.67 o                         
  -5  -8  10          0.55          0.42         0.44 o                         
  -4  -8  10          0.06          1.02         0.56 o                         
  -3  -8  10          9.37         10.72         2.62 o                         
  -2  -8  10          0.25          0.93         0.53 o                         
  -1  -8  10          1.88          2.23         0.81 o                         
   0  -8  10          0.00          0.68         0.52 o                         
   1  -8  10          2.75          2.70         1.03 o                         
   2  -8  10          5.50          5.57         1.57 o                         
   3  -8  10          3.95          2.38         0.87 o                         
   4  -8  10          1.62          0.84         0.57 o                         
  -7  -7  10          2.82          3.58         1.64 o                         
  -6  -7  10          0.39          1.93         2.83 o                         
  -5  -7  10          0.50          0.83         0.51 o                         
  -4  -7  10          0.04          0.13         0.38 o                         
  -3  -7  10         12.40         13.74         3.27 o                         
  -2  -7  10          3.10          2.25         0.82 o                         
  -1  -7  10          0.86          1.55         0.67 o                         
   0  -7  10          1.69          4.10         2.18 o                         
   1  -7  10          2.39          3.00         0.97 o                         
   2  -7  10         13.92         14.13         3.32 o                         
   3  -7  10          0.01          0.18         0.41 o                         
   4  -7  10          1.52          1.19         0.68 o                         
   5  -7  10          0.05          1.19         1.09 o                         
  -9  -6  10          4.96          3.47         1.13 o                         
  -8  -6  10          0.26          0.51         0.67 o                         
  -7  -6  10          0.32          0.19         0.60 o                         
  -6  -6  10          0.09          0.57         0.47 o                         
  -5  -6  10          0.69          1.95         2.30 o                         
  -4  -6  10          5.44          6.09         2.67 o                         
  -3  -6  10          0.00          0.47         0.46 o                         
  -2  -6  10          0.14          0.40         0.43 o                         
  -1  -6  10          1.97          2.51         0.86 o                         
   0  -6  10          3.65          4.16         1.43 o                         
   1  -6  10          0.67          0.91         0.54 o                         
   2  -6  10          0.00          0.20         0.45 o                         
   3  -6  10          0.70          0.68         0.51 o                         
   4  -6  10          5.96          3.40         1.09 o                         
   5  -6  10          4.76          2.44         1.43 o                         
  -9  -5  10          0.06          0.47         0.45 o                         
  -8  -5  10          0.00          0.24         0.40 o                         
  -7  -5  10          0.26          0.51         0.38 o                         
  -6  -5  10          0.16          2.23         1.63 o                         
  -5  -5  10          0.25          0.12         0.41 o                         
  -4  -5  10          0.11          0.54         0.49 o                         
  -3  -5  10          0.75          0.66         0.51 o                         
  -2  -5  10          0.05          9.25         2.35 o                         
  -1  -5  10          2.45          2.61         1.45 o                         
   0  -5  10          3.78          6.16         2.36 o                         
   1  -5  10          1.11          1.01         0.57 o                         
   2  -5  10          2.18          2.23         0.87 o                         
   3  -5  10          0.27          0.35         0.47 o                         
   4  -5  10          0.45          1.04         0.66 o                         
   5  -5  10          0.75          2.52         1.49 o                         
   9  -5  10          0.33          0.14         0.33 o                         
 -10  -4  10          1.13          0.59         0.52 o                         
  -9  -4  10          0.04          1.87         0.74 o                         
  -8  -4  10          1.77          1.86         0.73 o                         
  -7  -4  10          0.82          1.03         0.44 o                         
  -6  -4  10          1.66          1.54         0.45 o                         
  -5  -4  10          0.56          1.13         0.49 o                         
  -4  -4  10         12.41         13.29         3.18 o                         
  -3  -4  10          0.36          3.07         0.99 o                         
  -2  -4  10          0.35          1.87         0.74 o                         
  -1  -4  10          1.75          3.35         1.06 o                         
   0  -4  10          0.00          0.78         0.58 o                         
   1  -4  10          2.38          1.36         0.65 o                         
   2  -4  10          0.14          0.46         0.55 o                         
   3  -4  10          0.91          0.97         0.65 o                         
   4  -4  10          1.85          2.56         0.95 o                         
   5  -4  10          1.82          1.34         1.16 o                         
   7  -4  10          0.10          0.37         0.54 o                         
   8  -4  10          1.43          1.20         0.54 o                         
   9  -4  10          0.37          0.50         0.42 o                         
 -10  -3  10          0.02          0.92         0.57 o                         
  -9  -3  10          0.02          0.39         0.43 o                         
  -8  -3  10          4.62          3.20         0.99 o                         
  -7  -3  10         12.95         11.03         2.19 o                         
  -6  -3  10          0.12          5.95         1.88 o                         
  -5  -3  10          2.61          2.23         0.55 o                         
  -4  -3  10          0.04          0.40         0.31 o                         
  -3  -3  10         15.17         14.01         3.29 o                         
  -2  -3  10          5.50          7.60         1.96 o                         
  -1  -3  10          0.52          2.65         0.93 o                         
   0  -3  10          0.15          1.87         0.83 o                         
   1  -3  10          0.37          1.37         0.69 o                         
   2  -3  10          6.96          7.94         2.08 o                         
   3  -3  10          3.76          4.56         1.38 o                         
   4  -3  10          2.14          3.73         1.20 o                         
   5  -3  10          0.49          2.50         1.44 o                         
   6  -3  10          4.19          4.59         1.71 o                         
   7  -3  10          3.70          2.50         0.77 o                         
   8  -3  10          0.09          0.29         0.32 o                         
   9  -3  10          0.34          0.79         0.47 o                         
 -10  -2  10          0.00          0.08         0.37 o                         
  -9  -2  10          1.01          1.20         0.61 o                         
  -8  -2  10          0.97          2.13         3.11 o                         
  -7  -2  10          1.29          1.57         0.78 o                         
  -6  -2  10          0.00          0.46         0.31 o                         
  -5  -2  10          0.13          0.81         0.37 o                         
  -4  -2  10          0.58          1.18         1.47 o                         
  -3  -2  10          0.01          1.23         0.73 o                         
  -2  -2  10          0.09          0.22         0.45 o                         
  -1  -2  10          1.44          3.08         1.02 o                         
   0  -2  10          1.75         14.20         3.39 o                         
   1  -2  10          0.22          3.22         1.07 o                         
   2  -2  10          5.98          6.12         1.71 o                         
   3  -2  10          0.04          0.15         0.51 o                         
   4  -2  10          0.40          1.50         0.74 o                         
   5  -2  10          0.60          0.83         1.35 o                         
   6  -2  10          0.03          0.56         0.33 o                         
   7  -2  10          2.28          0.95         0.74 o                         
   8  -2  10          0.46          0.29         0.30 o                         
   9  -2  10          0.05          0.49         0.50 o                         
 -10  -1  10          0.48          0.68         0.48 o                         
  -9  -1  10          0.27          0.42         0.41 o                         
  -8  -1  10          0.22          0.81         0.48 o                         
  -7  -1  10          6.08          5.78         1.48 o                         
  -6  -1  10          7.25          6.45         1.20 o                         
  -5  -1  10          2.74          2.80         0.79 o                         
  -4  -1  10          0.39          1.52         0.77 o                         
  -3  -1  10          4.20          6.29         1.21 o                         
  -2  -1  10          0.00          7.90         1.78 o                         
  -1  -1  10          0.78          1.95         0.59 o                         
   0  -1  10          0.50          2.73         1.01 o                         
   1  -1  10          0.51          0.83         0.58 o                         
   2  -1  10          0.03          0.23         0.52 o                         
   3  -1  10          0.52          0.37         0.53 o                         
   4  -1  10          0.03          0.48         0.32 o                         
   5  -1  10          3.33          3.22         0.73 o                         
   6  -1  10          4.04          2.91         0.79 o                         
   7  -1  10          0.23          0.36         0.31 o                         
   8  -1  10          0.20          0.48         0.42 o                         
   9  -1  10          0.00          0.06         0.36 o                         
 -10   0  10          0.53          2.57         4.23 o                         
  -9   0  10          0.00          0.21         0.39 o                         
  -8   0  10          0.39          0.71         0.47 o                         
  -7   0  10          0.91          1.46         2.45 o                         
  -6   0  10          7.13          6.24         1.14 o                         
  -5   0  10          1.06          1.57         0.46 o                         
  -4   0  10          1.49          2.36         1.03 o                         
  -3   0  10          1.25          1.59         0.43 o                         
  -2   0  10          7.42          7.78         1.33 o                         
  -1   0  10         12.40         12.19         1.98 o                         
   0   0  10          0.38          2.18         0.50 o                         
   1   0  10          0.56          1.62         0.74 o                         
   2   0  10          0.18          1.17         0.41 o                         
   3   0  10          2.52          2.61         1.21 o                         
   4   0  10          0.70          1.36         0.36 o                         
   5   0  10          0.39          0.93         0.54 o                         
   6   0  10          0.00          1.75         0.73 o                         
   7   0  10          0.90          0.62         0.44 o                         
   8   0  10          1.93          2.47         1.01 o                         
   9   0  10          0.66          0.25         0.43 o                         
 -10   1  10          0.08          0.49         0.44 o                         
  -9   1  10          0.36          0.18         0.36 o                         
  -8   1  10          8.56          5.80         1.51 o                         
  -7   1  10         10.41         10.45         2.47 o                         
  -6   1  10          1.57          1.69         0.47 o                         
  -5   1  10          0.75          2.64         2.67 o                         
  -4   1  10          0.99          0.79         0.33 o                         
  -3   1  10          4.36          6.22         1.07 o                         
  -2   1  10          1.28          2.46         0.54 o                         
  -1   1  10          3.03          3.97         0.73 o                         
   0   1  10          1.20          1.63         0.60 o                         
   1   1  10          1.78          3.09         1.02 o                         
   2   1  10          1.99          2.65         0.64 o                         
   3   1  10          0.06          0.97         0.48 o                         
   4   1  10          5.14          4.01         0.77 o                         
   5   1  10          2.00          1.33         0.54 o                         
   6   1  10          2.09          0.91         0.50 o                         
   7   1  10          0.00          0.46         0.40 o                         
   8   1  10          1.92          1.68         0.79 o                         
   9   1  10          0.58          0.28         0.44 o                         
 -10   2  10          3.61          4.15         1.21 o                         
  -9   2  10          3.37          3.42         1.03 o                         
  -8   2  10          0.52          1.13         0.54 o                         
  -7   2  10          8.51          6.93         1.72 o                         
  -6   2  10          0.63          1.10         0.42 o                         
  -5   2  10          1.56          1.88         0.51 o                         
  -4   2  10          0.94          1.45         0.77 o                         
  -3   2  10          7.41          9.96         1.65 o                         
  -2   2  10         18.12         23.16         3.64 o                         
  -1   2  10          1.54          2.11         0.47 o                         
   0   2  10          0.22          5.24         1.82 o                         
   1   2  10          3.89          4.14         2.16 o                         
   2   2  10          0.01          0.50         0.59 o                         
   3   2  10          1.08          2.01         0.61 o                         
   4   2  10          0.59          0.70         0.39 o                         
   5   2  10          0.49          0.62         0.58 o                         
   6   2  10          3.71          2.48         0.97 o                         
   7   2  10          0.46          0.17         0.34 o                         
   8   2  10          0.34          0.30         0.38 o                         
   9   2  10          0.09          0.32         0.47 o                         
 -10   3  10          1.48          1.95         1.84 o                         
  -9   3  10          3.37          5.97         1.59 o                         
  -8   3  10          3.95          4.03         1.14 o                         
  -7   3  10          0.93          1.01         0.52 o                         
  -6   3  10          0.66          0.60         0.35 o                         
  -5   3  10          0.11          1.07         1.10 o                         
  -4   3  10          0.41          1.01         0.36 o                         
  -3   3  10          5.12          6.13         1.10 o                         
  -2   3  10          0.07          0.63         0.30 o                         
  -1   3  10          0.64          0.60         0.52 o                         
   0   3  10          1.31          4.95         1.41 o                         
   1   3  10          0.26          0.96         0.60 o                         
   2   3  10          3.88         10.21         2.53 o                         
   3   3  10          0.35          0.56         0.56 o                         
   4   3  10          0.01          1.74         1.34 o                         
   5   3  10          0.72          0.58         0.32 o                         
   6   3  10          0.39          2.83         1.06 o                         
   7   3  10          0.52          0.40         0.38 o                         
   8   3  10          0.07          0.05         0.34 o                         
   9   3  10          0.08          0.04         0.42 o                         
 -10   4  10          0.43          0.25         0.39 o                         
  -9   4  10          0.07          0.37         0.39 o                         
  -8   4  10          0.15          0.36         0.42 o                         
  -7   4  10          0.21          0.36         0.38 o                         
  -6   4  10          5.49          6.69         1.22 o                         
  -5   4  10          1.01          1.52         0.49 o                         
  -4   4  10          2.94          4.33         1.29 o                         
  -3   4  10          0.11          0.24         0.31 o                         
  -2   4  10          0.02          1.68         0.77 o                         
  -1   4  10          0.18          0.46         0.50 o                         
   0   4  10          3.57          5.61         1.57 o                         
   1   4  10          3.40          1.87         0.79 o                         
   2   4  10          0.08          0.32         0.49 o                         
   3   4  10          0.92          0.74         0.58 o                         
   4   4  10          0.18          0.44         0.52 o                         
   5   4  10          1.15          0.43         0.58 o                         
   6   4  10          0.67          0.34         0.37 o                         
   7   4  10          1.40          0.91         0.55 o                         
   8   4  10          0.15          0.50         0.53 o                         
 -10   5  10          0.24          0.78         0.54 o                         
  -9   5  10          0.07          0.65         0.49 o                         
  -8   5  10          0.44          1.08         0.52 o                         
  -7   5  10          2.50          2.70         0.86 o                         
  -6   5  10          1.82          1.75         0.49 o                         
  -5   5  10          0.22          0.32         0.27 o                         
  -4   5  10          0.80          1.95         0.62 o                         
  -3   5  10          0.52          0.50         0.51 o                         
  -2   5  10          0.79          0.94         0.61 o                         
  -1   5  10          9.97         11.70         2.83 o                         
   0   5  10          1.06          2.53         0.93 o                         
   1   5  10          2.11          2.31         0.86 o                         
   2   5  10          0.05          0.28         0.46 o                         
   3   5  10          4.93          5.05         1.44 o                         
   4   5  10          1.35          1.64         0.74 o                         
   5   5  10          2.23          1.94         0.82 o                         
   7   5  10          0.00          0.53         0.48 o                         
  -9   6  10          0.25          0.41         0.43 o                         
  -8   6  10          1.79          3.18         0.99 o                         
  -7   6  10          7.06          8.00         1.99 o                         
  -6   6  10          0.07          0.30         0.29 o                         
  -5   6  10          0.11          0.17         0.43 o                         
  -4   6  10          0.03          0.74         0.87 o                         
  -3   6  10          4.70          5.87         1.61 o                         
  -2   6  10          1.55          2.04         0.99 o                         
  -1   6  10          2.62          2.96         1.03 o                         
   0   6  10          0.04          1.63         1.18 o                         
   1   6  10          0.90          0.85         0.55 o                         
   2   6  10          3.35          4.55         1.32 o                         
   3   6  10          0.02          0.67         0.87 o                         
   4   6  10          0.80          0.90         0.55 o                         
   5   6  10          0.05          0.65         0.53 o                         
  -8   7  10          0.12          0.33         0.41 o                         
  -7   7  10          0.67          0.75         0.65 o                         
  -6   7  10          0.01          0.28         0.47 o                         
  -5   7  10          0.07          0.57         0.49 o                         
  -4   7  10          0.11          0.82         0.55 o                         
  -3   7  10          0.11          0.32         0.44 o                         
  -2   7  10          0.59          0.31         0.42 o                         
  -1   7  10          0.04          0.54         0.62 o                         
   0   7  10          0.04          0.31         0.42 o                         
   1   7  10          0.64          0.64         0.48 o                         
   2   7  10          0.06          0.26         0.43 o                         
   3   7  10          0.21          0.51         0.47 o                         
   4   7  10          0.01          0.23         0.39 o                         
   5   7  10          0.66          0.51         0.50 o                         
  -6   8  10          0.01          0.33         0.68 o                         
  -5   8  10          0.11          0.78         0.53 o                         
  -4   8  10          0.32          0.73         0.56 o                         
  -3   8  10          1.51          2.16         0.80 o                         
  -2   8  10          0.39          0.36         0.42 o                         
  -1   8  10          1.47          2.29         0.81 o                         
   0   8  10          0.52          2.00         0.86 o                         
   1   8  10          0.00          0.19         0.37 o                         
   2   8  10          0.57          0.62         0.46 o                         
   3   8  10          0.66          0.64         0.48 o                         
   4   8  10          0.00          0.18         0.37 o                         
  -6   9  10          0.84          1.06         0.99 o                         
  -5   9  10          0.03          0.45         0.44 o                         
  -4   9  10          1.62          3.09         0.99 o                         
  -3   9  10          0.28          0.51         0.42 o                         
  -2   9  10          0.10          0.23         0.35 o                         
  -1   9  10          0.77          0.83         0.50 o                         
   0   9  10          0.03          0.09         0.33 o                         
   1   9  10          0.48          0.45         0.41 o                         
   2   9  10          0.01          0.10         0.33 o                         
   3   9  10          0.06          0.08         0.36 o                         
  -2  10  10          0.47          1.45         0.92 o                         
  -1  10  10          0.46          0.52         0.62 o                         
  -3 -10  11          0.27          0.33         0.42 o                         
  -2 -10  11          0.60          1.09         0.57 o                         
  -1 -10  11          0.52          0.86         0.54 o                         
   0 -10  11          0.08          0.52         0.69 o                         
   1 -10  11          0.01          0.67         0.95 o                         
   2 -10  11          0.07          0.59         0.75 o                         
  -5  -9  11          0.56          0.46         0.75 o                         
  -4  -9  11          0.00          0.77         1.19 o                         
  -3  -9  11          1.04          4.73         3.64 o                         
  -2  -9  11          2.51          3.48         1.10 o                         
  -1  -9  11          5.16          4.85         1.39 o                         
   0  -9  11          0.18          0.52         0.50 o                         
   1  -9  11          0.13          0.50         0.46 o                         
   2  -9  11          0.91          1.16         0.93 o                         
  -5  -8  11          0.26          2.12         1.27 o                         
  -4  -8  11          0.02          0.24         0.44 o                         
  -3  -8  11          4.57          6.25         1.70 o                         
  -2  -8  11          0.49          1.55         1.34 o                         
  -1  -8  11          0.95          1.19         0.60 o                         
   1  -8  11          0.61          0.39         0.45 o                         
   2  -8  11          2.26          1.90         1.15 o                         
  -5  -7  11          0.28          0.26         0.68 o                         
  -4  -7  11          1.23          1.05         0.60 o                         
  -3  -7  11          5.51          4.51         1.74 o                         
  -2  -7  11          0.45          0.72         0.51 o                         
  -1  -7  11          0.09          0.84         0.98 o                         
   0  -7  11          2.59          3.86         1.19 o                         
   1  -7  11          0.12          0.31         0.43 o                         
   2  -7  11          5.22          7.88         2.92 o                         
  -8  -6  11          0.02          0.18         0.57 o                         
  -5  -6  11          0.03          0.11         0.63 o                         
  -4  -6  11          7.90          7.68         2.01 o                         
  -3  -6  11          0.06          0.69         0.50 o                         
  -2  -6  11          2.40          2.55         0.90 o                         
  -1  -6  11          2.49          2.73         0.93 o                         
   0  -6  11          0.01          0.40         0.49 o                         
   1  -6  11          0.69          1.11         0.62 o                         
   2  -6  11          1.39          0.89         0.86 o                         
  -9  -5  11          0.05          0.30         0.41 o                         
  -8  -5  11          1.09          0.73         0.51 o                         
  -7  -5  11          0.84          1.12         0.56 o                         
  -6  -5  11          0.42          1.43         0.86 o                         
  -5  -5  11          0.13          0.20         0.66 o                         
  -4  -5  11          0.23          0.94         0.62 o                         
  -3  -5  11          0.23          0.20         0.42 o                         
  -2  -5  11          0.14          0.30         0.43 o                         
  -1  -5  11          0.04          0.82         0.54 o                         
   0  -5  11          0.12          1.73         0.76 o                         
   1  -5  11          0.91          1.39         0.68 o                         
   2  -5  11          1.02          1.01         0.66 o                         
  -9  -4  11          0.22          0.96         0.54 o                         
  -8  -4  11          0.15          1.29         0.61 o                         
  -7  -4  11          0.01          0.31         0.36 o                         
  -6  -4  11          0.31          0.74         0.46 o                         
  -5  -4  11          0.49          0.37         0.43 o                         
  -4  -4  11          1.49          0.95         0.63 o                         
  -3  -4  11          0.36          0.05         0.45 o                         
  -2  -4  11          1.61          2.62         0.93 o                         
  -1  -4  11          8.96          7.68         2.02 o                         
   0  -4  11          3.80          3.20         1.07 o                         
   1  -4  11          0.94          1.23         0.68 o                         
   2  -4  11          2.05          3.27         1.13 o                         
   8  -4  11          2.10          2.69         1.13 o                         
 -10  -3  11          0.02          0.67         0.54 o                         
  -9  -3  11          0.74          0.55         0.47 o                         
  -8  -3  11          0.17          0.51         0.44 o                         
  -7  -3  11          2.00          4.66         1.60 o                         
  -6  -3  11          0.12          0.73         0.95 o                         
  -5  -3  11          0.00          0.19         0.29 o                         
  -4  -3  11          0.70          1.14         0.55 o                         
  -3  -3  11         19.83         24.68         5.61 o                         
  -2  -3  11         15.66         24.05         5.56 o                         
  -1  -3  11          0.09          0.36         0.52 o                         
   0  -3  11          0.09          6.67         1.83 o                         
   1  -3  11          0.10          0.87         0.62 o                         
   2  -3  11          7.65         11.71         2.92 o                         
   3  -3  11          0.07          0.12         0.82 o                         
   7  -3  11          0.41          0.38         0.37 o                         
   8  -3  11          1.07          0.52         0.47 o                         
 -10  -2  11          0.84          0.62         0.51 o                         
  -9  -2  11          0.18          0.27         0.41 o                         
  -8  -2  11          0.19          1.47         0.65 o                         
  -7  -2  11          0.08          1.14         0.54 o                         
  -6  -2  11          3.90          3.48         2.51 o                         
  -5  -2  11          0.56          1.16         0.52 o                         
  -4  -2  11          3.10          4.05         1.32 o                         
  -3  -2  11          6.73          6.74         1.90 o                         
  -2  -2  11          4.55          5.43         1.20 o                         
  -1  -2  11          0.39          1.33         0.71 o                         
   0  -2  11          1.94          5.91         1.67 o                         
   1  -2  11          3.47          2.00         0.85 o                         
   2  -2  11          5.54          6.60         1.83 o                         
   3  -2  11          0.33          0.82         0.98 o                         
   6  -2  11          1.80          0.91         0.49 o                         
   7  -2  11          1.12          1.10         0.56 o                         
   8  -2  11          0.06          0.04         0.30 o                         
 -10  -1  11          0.23          0.32         0.40 o                         
  -9  -1  11          0.01          0.10         0.47 o                         
  -8  -1  11          0.03          0.17         0.34 o                         
  -7  -1  11          1.17          0.72         0.44 o                         
  -6  -1  11          0.38          0.35         0.39 o                         
  -5  -1  11          0.70          1.02         0.51 o                         
  -4  -1  11         10.29          7.36         1.28 o                         
  -3  -1  11          0.46          1.68         0.48 o                         
  -2  -1  11          1.44          3.00         0.96 o                         
  -1  -1  11          0.65          1.13         0.64 o                         
   0  -1  11          0.17          2.40         0.97 o                         
   1  -1  11          1.51          1.80         0.81 o                         
   2  -1  11          0.41          0.22         0.50 o                         
   3  -1  11          0.23          0.20         0.80 o                         
   4  -1  11          0.11          1.08         0.48 o                         
   5  -1  11          0.24          0.45         0.35 o                         
   6  -1  11          0.08          0.12         0.27 o                         
   7  -1  11          0.01          0.05         0.30 o                         
   8  -1  11          0.45          0.36         0.38 o                         
 -10   0  11          0.62          1.68         1.32 o                         
  -9   0  11          0.02          0.84         1.05 o                         
  -8   0  11          0.25          1.30         0.59 o                         
  -7   0  11          2.06          2.07         0.73 o                         
  -6   0  11          0.08          0.22         0.33 o                         
  -5   0  11          0.05          0.73         0.42 o                         
  -4   0  11          1.09          0.86         0.38 o                         
  -3   0  11          2.43          3.30         0.97 o                         
  -2   0  11          4.13          5.27         1.61 o                         
  -1   0  11          3.31          4.25         0.97 o                         
   0   0  11          1.34          0.36         0.26 o                         
   1   0  11          0.76          4.02         1.39 o                         
   2   0  11          0.40          1.10         0.68 o                         
   3   0  11          2.56          2.68         0.84 o                         
   4   0  11          2.47          3.35         1.14 o                         
   6   0  11          0.08          0.45         0.38 o                         
   7   0  11          1.24          0.87         0.50 o                         
   8   0  11          0.75          0.50         0.43 o                         
 -10   1  11          0.56          0.87         0.53 o                         
  -9   1  11          0.19          0.54         0.42 o                         
  -8   1  11          1.14          0.86         0.47 o                         
  -7   1  11          1.72          2.39         0.78 o                         
  -6   1  11          1.16          1.68         0.63 o                         
  -5   1  11          1.82          6.12         2.16 o                         
  -4   1  11          1.91          3.55         0.94 o                         
  -3   1  11          2.63          4.69         1.03 o                         
  -2   1  11          0.00          0.36         0.31 o                         
  -1   1  11          0.76          1.99         1.40 o                         
   0   1  11          0.15          1.14         0.81 o                         
   1   1  11          0.76          0.92         0.62 o                         
   2   1  11          3.22          4.55         1.01 o                         
   3   1  11          0.50          0.80         0.37 o                         
   4   1  11          0.00          0.20         0.27 o                         
   5   1  11          0.14          0.30         0.32 o                         
   6   1  11          1.47          1.10         0.55 o                         
   7   1  11          0.00          0.14         0.31 o                         
   8   1  11          1.71          0.91         0.57 o                         
 -10   2  11          0.00          0.30         0.39 o                         
  -9   2  11          0.72          1.06         0.55 o                         
  -8   2  11          0.03          0.13         0.33 o                         
  -7   2  11          1.35          2.43         1.63 o                         
  -6   2  11          0.02          0.67         0.59 o                         
  -5   2  11          0.49          1.03         0.67 o                         
  -4   2  11          2.68          3.08         0.86 o                         
  -3   2  11          2.02          2.05         0.66 o                         
  -2   2  11          5.65          8.81         1.76 o                         
  -1   2  11          0.93          2.97         1.08 o                         
   0   2  11          0.08          0.83         0.51 o                         
   1   2  11          3.25          5.01         1.47 o                         
   2   2  11          6.44         13.47         3.28 o                         
   3   2  11          0.07          1.29         1.02 o                         
   4   2  11          0.90          0.51         0.33 o                         
   5   2  11          0.10          0.11         0.29 o                         
   6   2  11          4.80          5.91         1.99 o                         
   7   2  11          1.53          1.21         0.64 o                         
   8   2  11          0.91          0.37         0.43 o                         
 -10   3  11          0.15          0.70         0.61 o                         
  -9   3  11          0.06          1.02         0.65 o                         
  -8   3  11          0.06          0.21         0.36 o                         
  -7   3  11          0.07          0.14         0.45 o                         
  -6   3  11          4.13          4.48         1.71 o                         
  -5   3  11          0.51          3.11         1.29 o                         
  -4   3  11          1.00          1.19         0.63 o                         
  -3   3  11          1.49          1.30         0.53 o                         
  -2   3  11          0.22          0.51         0.37 o                         
  -1   3  11          0.68          2.06         1.06 o                         
   0   3  11          0.25          3.54         1.19 o                         
   1   3  11          0.00          1.34         1.28 o                         
   2   3  11          0.02          0.30         0.53 o                         
   3   3  11          0.01          1.26         1.12 o                         
   5   3  11          0.65          0.23         0.30 o                         
   6   3  11          0.72          0.54         0.41 o                         
   7   3  11          0.25          0.20         0.34 o                         
  -9   4  11          0.02          0.20         0.50 o                         
  -8   4  11          0.56          1.36         0.86 o                         
  -7   4  11          1.87          1.01         0.75 o                         
  -6   4  11          1.65          4.92         1.88 o                         
  -5   4  11          1.67          2.52         1.13 o                         
  -4   4  11          0.04          0.47         0.39 o                         
  -3   4  11          0.05          2.35         0.69 o                         
  -2   4  11          1.58          1.35         0.73 o                         
  -1   4  11          1.42          3.03         1.06 o                         
   0   4  11          0.34          2.73         1.00 o                         
   1   4  11          0.03          0.70         0.61 o                         
   2   4  11          0.06          0.28         0.48 o                         
   3   4  11          0.82          0.65         0.68 o                         
   6   4  11          0.48          0.39         0.38 o                         
  -8   5  11          0.00          0.27         0.56 o                         
  -7   5  11          0.02          0.32         0.52 o                         
  -6   5  11          0.85          1.05         0.71 o                         
  -5   5  11          0.30          0.33         0.51 o                         
  -4   5  11          0.07          0.16         0.33 o                         
  -3   5  11          3.98          5.35         1.75 o                         
  -2   5  11          0.02          1.36         1.25 o                         
  -1   5  11          5.73          6.20         1.69 o                         
   0   5  11          0.40          0.48         0.52 o                         
   1   5  11          0.05          0.37         0.47 o                         
   2   5  11          1.98          2.99         1.35 o                         
   3   5  11          0.99          1.50         0.79 o                         
  -8   6  11          0.36          0.40         0.60 o                         
  -7   6  11          1.68          2.24         1.10 o                         
  -6   6  11          0.02          0.10         0.42 o                         
  -5   6  11          0.48          2.16         1.02 o                         
  -4   6  11          0.06          0.16         0.47 o                         
  -3   6  11          8.62         11.51         2.83 o                         
  -2   6  11          5.16          7.39         1.95 o                         
  -1   6  11          0.22          0.42         0.46 o                         
   0   6  11          1.64          2.38         0.89 o                         
   1   6  11          0.17          0.27         0.43 o                         
   2   6  11          4.73          7.05         2.66 o                         
   3   6  11          1.12          0.96         0.66 o                         
  -7   7  11          0.18          0.34         0.57 o                         
  -4   7  11          0.72          1.45         0.77 o                         
  -3   7  11          0.88          1.09         0.63 o                         
  -2   7  11          1.44          1.84         0.76 o                         
  -1   7  11          0.15          0.35         0.44 o                         
   0   7  11          0.67          3.26         1.05 o                         
   1   7  11          0.04          0.16         0.38 o                         
   2   7  11          0.88          1.63         0.76 o                         
   3   7  11          0.37          0.61         0.55 o                         
  -4   8  11          0.41          0.55         0.57 o                         
  -3   8  11          0.26          0.50         0.48 o                         
  -2   8  11          0.15          0.24         0.41 o                         
  -1   8  11          0.16          0.60         0.57 o                         
   0   8  11          0.08          0.25         0.40 o                         
   1   8  11          0.00          0.10         0.34 o                         
   2   8  11          0.00          0.13         0.38 o                         
  -8  -5  12          3.02          1.07         0.91 o                         
  -7  -5  12          2.19          0.94         0.74 o                         
  -8  -4  12          0.23          0.56         0.67 o                         
  -7  -4  12          0.06          0.20         0.49 o                         
  -6  -4  12          0.00          0.38         0.57 o                         
  -8  -3  12          1.64          1.44         0.87 o                         
  -7  -3  12          0.04          1.60         0.89 o                         
  -6  -3  12          0.05          0.25         0.54 o                         
  -5  -3  12          0.04          0.07         0.43 o                         
  -4  -3  12          3.05          6.04         2.16 o                         
  -9  -2  12          0.01         -0.02         0.48 o                         
  -8  -2  12          0.39          0.38         0.54 o                         
  -7  -2  12          0.68          1.16         0.75 o                         
  -6  -2  12          4.78          3.03         1.29 o                         
  -5  -2  12          3.91          1.67         0.89 o                         
  -4  -2  12          0.62          5.19         1.90 o                         
  -3  -2  12          0.36          1.07         0.70 o                         
  -9  -1  12          0.24          0.58         0.63 o                         
  -8  -1  12          0.08          0.21         0.50 o                         
  -7  -1  12          0.09          0.26         0.50 o                         
  -6  -1  12          3.74          4.35         1.68 o                         
  -5  -1  12          2.77          5.63         2.06 o                         
  -4  -1  12          0.73          0.84         0.60 o                         
  -3  -1  12          1.28          1.79         0.85 o                         
  -2  -1  12          0.82          1.10         0.66 o                         
  -9   0  12          0.02          0.39         0.60 o                         
  -8   0  12          0.55          1.61         0.94 o                         
  -7   0  12          3.06          6.07         2.24 o                         
  -6   0  12          0.28          1.36         0.80 o                         
  -5   0  12          0.86          2.44         1.10 o                         
  -4   0  12          0.00          0.18         0.46 o                         
  -3   0  12          2.84          3.37         1.31 o                         
  -2   0  12          4.13          4.50         1.59 o                         
  -1   0  12          1.56          1.58         0.68 o                         
   0   0  12          3.07          4.44         1.47 o                         
  -9   1  12          0.06          0.08         0.46 o                         
  -8   1  12          0.24          0.84         0.67 o                         
  -7   1  12          0.46          0.76         0.63 o                         
  -6   1  12          0.34          0.45         0.50 o                         
  -5   1  12          0.24          0.42         0.50 o                         
  -4   1  12          0.24          0.36         0.49 o                         
  -3   1  12          0.55          0.49         0.50 o                         
  -2   1  12          4.60          4.16         1.48 o                         
  -1   1  12          0.00          0.21         0.35 o                         
   0   1  12          3.52          4.90         1.64 o                         
  -9   2  12          0.24          0.28         0.52 o                         
  -8   2  12          1.38          1.24         0.81 o                         
  -7   2  12          0.46          1.50         0.84 o                         
  -6   2  12          0.21          0.42         0.51 o                         
  -5   2  12          0.10          0.26         0.43 o                         
  -4   2  12          0.40          1.16         0.72 o                         
  -3   2  12          0.00          0.25         0.44 o                         
  -2   2  12          1.09          0.83         0.57 o                         
  -8   3  12          0.03          0.63         0.62 o                         
  -7   3  12          0.00          0.77         0.66 o                         
  -6   3  12          2.25          4.99         1.88 o                         
  -5   3  12          2.45          4.84         1.83 o                         
  -4   3  12          0.49          0.75         0.72 o                         
  -8   4  12          0.02          0.15         0.51 o                         
  -7   4  12          0.13          1.51         0.92 o                         
  -6  -4  13          1.74          1.10         0.78 o                         
  -7  -3  13          0.49          0.67         0.65 o                         
  -6  -3  13          2.39          1.31         0.88 o                         
  -7  -2  13          0.65          0.63         0.66 o                         
                                                                                
